# Supplementary material for: Intelligent compensation method for measurement errors in optical fiber current sensor caused by temperature variation based on the Levy-Weighted-QPSO-NN algorithm
Source: PLoS One. 2026 Jul 6;21(7):e0363631. doi: 10.1371/journal.pone.0363631 (PMC13336183; doi:10.1371/journal.pone.0363631)
Supplement: S1 File — (ZIP) [file pone.0363631.s001.zip]

Archive with 3 entries (2 files):
- Data/
- Data/Data 1.xlsx
- Data/Data 2.csv
