# Supplementary material for: Intelligent compensation method for measurement errors in optical fiber current sensor caused by temperature variation based on the Levy-Weighted-QPSO-NN algorithm
Source: PLoS One. 2026 Jul 6;21(7):e0363631. doi: 10.1371/journal.pone.0363631 (PMC13336183; doi:10.1371/journal.pone.0363631)
Supplement: S1 File — (ZIP) [file pone.0363631.s001.zip › Data/Data 2.csv]

Date	Time	Time	Ratio difference 1	Ratio difference 2	Ratio difference 3	Phase difference 1	Phase difference 2	Phase difference 3	Frequency	Temperature 1	Temperature 2	Temperature 3	Target value	Amplitude 1	Amplitude 2	Amplitude 3
2024-3-17	15:59:35	2024-3-17 15:59	-0.002	2.237	2.057	-20.14	0	0	50	0	25.31	37.56	295.84	295.83	0	0
2024-3-17	15:59:37	2024-3-17 15:59	-0.003	2.241	1.935	-20.36	0	0	50	0	25.31	37.56	295.97	295.96	0	0
2024-3-17	15:59:39	2024-3-17 15:59	-0.006	2.239	1.732	-20.28	0	0	50	0	25.19	37.56	296.09	296.08	0	0
2024-3-17	15:59:41	2024-3-17 15:59	0	2.238	1.963	-20.27	0	0	50	0	25.31	37.56	296.06	296.06	0	0
2024-3-17	15:59:43	2024-3-17 15:59	-0.003	2.245	1.878	-20.21	0	0	50	0	25.19	37.56	296.26	296.25	0	0
2024-3-17	15:59:45	2024-3-17 15:59	-0.007	2.239	1.83	-20.26	0	0	50	0	25.19	37.56	296.14	296.12	0	0
2024-3-17	15:59:47	2024-3-17 15:59	-0.005	2.236	1.906	-20.33	0	0	50	0	25.19	37.56	296.14	296.12	0	0
2024-3-17	15:59:49	2024-3-17 15:59	-0.005	2.237	1.848	-20.29	0	0	50	0	25.19	37.56	296.11	296.09	0	0
2024-3-17	15:59:51	2024-3-17 15:59	-0.006	2.24	1.78	-20.24	0	0	50	0	25.19	37.56	296.14	296.13	0	0
2024-3-17	15:59:53	2024-3-17 15:59	-0.008	2.242	1.868	-20.26	0	0	50	0	25.06	37.56	296.14	296.11	0	0
2024-3-17	15:59:55	2024-3-17 15:59	-0.005	2.24	1.907	-20.2	0	0	50	0	25.19	37.56	296.07	296.06	0	0
2024-3-17	15:59:57	2024-3-17 15:59	-0.009	2.236	1.833	-20.33	0	0	50	0	25.06	37.56	295.87	295.84	0	0
2024-3-17	15:59:59	2024-3-17 15:59	-0.007	2.24	2.004	-20.19	0	0	50	0	25.06	37.56	295.68	295.66	0	0
2024-3-17	16:00:01	2024-3-17 16:00	0.001	2.249	2.001	-20.2	0	0	50	0	25.06	37.56	295.49	295.49	0	0
2024-3-17	16:00:03	2024-3-17 16:00	-0.011	2.257	2.709	-20.19	0	0	50	0	25	37.56	295.49	295.46	0	0
2024-3-17	16:00:05	2024-3-17 16:00	-0.017	2.24	1.865	-20.31	0	0	50	0	25.06	37.56	295.77	295.72	0	0
2024-3-17	16:00:07	2024-3-17 16:00	-0.012	2.235	1.886	-20.28	0	0	50	0	25.19	37.56	295.8	295.76	0	0
2024-3-17	16:00:09	2024-3-17 16:00	-0.013	2.239	1.94	-20.29	0	0	50	0	25.06	37.56	295.87	295.83	0	0
2024-3-17	16:00:11	2024-3-17 16:00	-0.012	2.242	1.876	-20.19	0	0	50	0	25	37.56	295.76	295.73	0	0
2024-3-17	16:00:13	2024-3-17 16:00	-0.012	2.241	1.917	-20.24	0	0	50	0	25	37.56	295.93	295.89	0	0
2024-3-17	16:00:15	2024-3-17 16:00	-0.013	2.237	1.925	-20.24	0	0	50	0	24.87	37.56	295.8	295.76	0	0
2024-3-17	16:00:17	2024-3-17 16:00	-0.014	2.239	1.944	-20.35	0	0	50	0	24.87	37.56	295.72	295.68	0	0
2024-3-17	16:00:19	2024-3-17 16:00	-0.016	2.237	1.915	-20.3	0	0	50	0	24.87	37.56	295.78	295.73	0	0
2024-3-17	16:00:21	2024-3-17 16:00	-0.014	2.238	1.904	-20.26	0	0	50	0	25	37.56	295.78	295.74	0	0
2024-3-17	16:00:23	2024-3-17 16:00	-0.018	2.234	1.822	-20.24	0	0	50	0	24.87	37.56	295.92	295.86	0	0
2024-3-17	16:00:25	2024-3-17 16:00	-0.016	2.232	1.96	-20.2	0	0	50	0	24.87	37.56	295.89	295.84	0	0
2024-3-17	16:00:27	2024-3-17 16:00	-0.015	2.238	1.892	-20.23	0	0	50	0	24.87	37.56	295.94	295.9	0	0
2024-3-17	16:00:29	2024-3-17 16:00	-0.019	2.241	1.931	-20.32	0	0	50	0	24.87	37.56	295.95	295.9	0	0
2024-3-17	16:00:31	2024-3-17 16:00	-0.017	2.237	1.952	-20.16	0	0	50	0	25	37.56	295.99	295.94	0	0
2024-3-17	16:00:33	2024-3-17 16:00	-0.018	2.236	1.871	-20.28	0	0	50	0	24.87	37.56	295.91	295.86	0	0
2024-3-17	16:00:35	2024-3-17 16:00	-0.021	2.236	1.871	-20.24	0	0	50	0	25	37.56	295.97	295.91	0	0
2024-3-17	16:00:37	2024-3-17 16:00	-0.018	2.241	1.963	-20.34	0	0	50	0	25	37.56	296.08	296.03	0	0
2024-3-17	16:00:39	2024-3-17 16:00	-0.016	2.238	1.964	-20.24	0	0	50	0	25	37.56	296.23	296.19	0	0
2024-3-17	16:00:41	2024-3-17 16:00	-0.02	2.233	1.882	-20.19	0	0	50	0	25	37.56	296	295.94	0	0
2024-3-17	16:00:43	2024-3-17 16:00	-0.023	2.234	1.841	-20.25	0	0	50	0	24.87	37.56	296	295.94	0	0
2024-3-17	16:00:45	2024-3-17 16:00	-0.022	2.234	1.932	-20.23	0	0	50	0	25	37.56	296	295.94	0	0
2024-3-17	16:00:47	2024-3-17 16:00	-0.02	2.236	2.014	-20.25	0	0	50	0	25	37.56	296.08	296.02	0	0
2024-3-17	16:00:49	2024-3-17 16:00	-0.021	2.238	1.969	-20.26	0	0	50	0	24.87	37.56	296.26	296.2	0	0
2024-3-17	16:00:51	2024-3-17 16:00	-0.02	2.231	1.83	-20.18	0	0	50	0	24.87	37.56	296.43	296.37	0	0
2024-3-17	16:00:53	2024-3-17 16:00	-0.02	2.235	1.914	-20.17	0	0	50	0	24.87	37.56	296.35	296.29	0	0
2024-3-17	16:00:55	2024-3-17 16:00	-0.021	2.235	1.85	-20.2	0	0	50	0	25	37.56	296.4	296.34	0	0
2024-3-17	16:00:57	2024-3-17 16:00	-0.022	2.229	1.855	-20.36	0	0	50	0	25	37.56	296.48	296.42	0	0
2024-3-17	16:00:59	2024-3-17 16:00	-0.024	2.235	1.905	-20.17	0	0	50	0	25	37.56	296.43	296.36	0	0
2024-3-17	16:01:01	2024-3-17 16:01	-0.024	2.24	1.874	-20.3	0	0	50	0	24.87	37.56	296.35	296.28	0	0
2024-3-17	16:01:03	2024-3-17 16:01	-0.024	2.238	1.958	-20.19	0	0	50	0	24.87	37.56	296.52	296.45	0	0
2024-3-17	16:01:05	2024-3-17 16:01	-0.022	2.236	1.98	-20.22	0	0	50	0	24.87	37.56	296.68	296.62	0	0
2024-3-17	16:01:07	2024-3-17 16:01	-0.022	2.237	1.947	-20.29	0	0	50	0	25	37.56	296.72	296.66	0	0
2024-3-17	16:01:09	2024-3-17 16:01	-0.024	2.239	1.866	-20.24	0	0	50	0	25	37.56	296.76	296.69	0	0
2024-3-17	16:01:11	2024-3-17 16:01	-0.024	2.239	1.9	-20.29	0	0	50	0	24.87	37.56	296.78	296.71	0	0
2024-3-17	16:01:13	2024-3-17 16:01	-0.024	2.233	1.86	-20.29	0	0	50	0	24.87	37.56	296.73	296.66	0	0
2024-3-17	16:01:15	2024-3-17 16:01	-0.026	2.237	1.789	-20.29	0	0	50	0	24.87	37.56	296.76	296.69	0	0
2024-3-17	16:01:17	2024-3-17 16:01	-0.025	2.238	1.853	-20.3	0	0	50	0	24.87	37.56	296.71	296.63	0	0
2024-3-17	16:01:19	2024-3-17 16:01	-0.025	2.237	1.911	-20.24	0	0	50	0	25	37.56	296.81	296.74	0	0
2024-3-17	16:01:21	2024-3-17 16:01	-0.025	2.233	1.825	-20.31	0	0	50	0	25	37.56	296.82	296.75	0	0
2024-3-17	16:01:23	2024-3-17 16:01	-0.024	2.234	1.95	-20.25	0	0	50	0	24.87	37.56	296.74	296.67	0	0
2024-3-17	16:01:25	2024-3-17 16:01	-0.025	2.235	1.932	-20.24	0	0	50	0	25	37.5	296.81	296.74	0	0
2024-3-17	16:01:27	2024-3-17 16:01	-0.025	2.241	1.851	-20.32	0	0	50	0	25	37.5	296.91	296.84	0	0
2024-3-17	16:01:29	2024-3-17 16:01	-0.028	2.235	1.762	-20.24	0	0	50	0	25	37.5	296.77	296.68	0	0
2024-3-17	16:01:31	2024-3-17 16:01	-0.024	2.233	1.886	-20.2	0	0	50	0	24.87	37.5	296.8	296.73	0	0
2024-3-17	16:01:33	2024-3-17 16:01	-0.022	2.233	1.849	-20.25	0	0	50	0	25	37.5	296.81	296.75	0	0
2024-3-17	16:01:35	2024-3-17 16:01	-0.026	2.234	1.877	-20.11	0	0	50	0	25	37.5	296.81	296.74	0	0
2024-3-17	16:01:37	2024-3-17 16:01	-0.024	2.234	1.866	-20.34	0	0	50	0	25	37.56	296.79	296.72	0	0
2024-3-17	16:01:39	2024-3-17 16:01	-0.027	2.233	1.872	-20.19	0	0	50	0	25	37.56	296.78	296.7	0	0
2024-3-17	16:01:41	2024-3-17 16:01	-0.028	2.228	1.814	-20.16	0	0	50	0	25	37.56	296.69	296.6	0	0
2024-3-17	16:01:43	2024-3-17 16:01	-0.027	2.233	1.901	-20.16	0	0	50	0	25	37.56	296.45	296.37	0	0
2024-3-17	16:01:45	2024-3-17 16:01	-0.031	2.235	1.942	-20.26	0	0	50	0	25	37.56	296.15	296.06	0	0
2024-3-17	16:01:47	2024-3-17 16:01	-0.032	2.238	2.074	-20.3	0	0	50	0	25	37.56	296.22	296.13	0	0
2024-3-17	16:01:49	2024-3-17 16:01	-0.031	2.233	1.919	-20.34	0	0	50	0	25	37.56	296.47	296.38	0	0
2024-3-17	16:01:51	2024-3-17 16:01	-0.032	2.229	2.078	-20.21	0	0	50	0	24.87	37.56	296.59	296.49	0	0
2024-3-17	16:01:53	2024-3-17 16:01	-0.035	2.232	2.058	-20.14	0	0	50	0	25	37.56	296.7	296.6	0	0
2024-3-17	16:01:55	2024-3-17 16:01	-0.035	2.233	1.993	-20.28	0	0	50	0	25	37.56	296.51	296.41	0	0
2024-3-17	16:01:57	2024-3-17 16:01	-0.034	2.236	1.885	-20.28	0	0	50	0	24.87	37.56	296.43	296.32	0	0
2024-3-17	16:01:59	2024-3-17 16:01	-0.034	2.236	1.904	-20.14	0	0	50	0	24.87	37.5	296.41	296.3	0	0
2024-3-17	16:02:01	2024-3-17 16:02	-0.034	2.233	1.903	-20.33	0	0	50	0	24.87	37.5	296.44	296.34	0	0
2024-3-17	16:02:03	2024-3-17 16:02	-0.038	2.233	1.927	-20.18	0	0	50	0	25	37.5	296.53	296.42	0	0
2024-3-17	16:02:05	2024-3-17 16:02	-0.037	2.231	1.918	-20.2	0	0	50	0	25	37.5	296.56	296.45	0	0
2024-3-17	16:02:07	2024-3-17 16:02	-0.036	2.235	1.924	-20.25	0	0	50	0	25	37.5	296.65	296.54	0	0
2024-3-17	16:02:09	2024-3-17 16:02	-0.039	2.235	1.93	-20.35	0	0	50	0	25	37.5	296.63	296.51	0	0
2024-3-17	16:02:11	2024-3-17 16:02	-0.039	2.235	1.917	-20.17	0	0	50	0	25	37.56	296.51	296.4	0	0
2024-3-17	16:02:13	2024-3-17 16:02	-0.038	2.233	1.985	-20.29	0	0	50	0	25	37.56	296.42	296.31	0	0
2024-3-17	16:02:15	2024-3-17 16:02	-0.037	2.234	1.942	-20.15	0	0	50	0	25	37.56	296.27	296.16	0	0
2024-3-17	16:02:17	2024-3-17 16:02	-0.035	2.237	1.906	-20.27	0	0	50	0	25	37.56	296.5	296.39	0	0
2024-3-17	16:02:19	2024-3-17 16:02	-0.035	2.228	1.921	-20.24	0	0	50	0	25	37.56	296.66	296.56	0	0
2024-3-17	16:02:21	2024-3-17 16:02	-0.039	2.229	1.911	-20.22	0	0	50	0	25	37.56	296.53	296.41	0	0
2024-3-17	16:02:23	2024-3-17 16:02	-0.04	2.231	1.93	-20.15	0	0	50	0	25	37.5	296.5	296.38	0	0
2024-3-17	16:02:25	2024-3-17 16:02	-0.04	2.24	1.946	-20.19	0	0	50	0	25	37.5	296.29	296.17	0	0
2024-3-17	16:02:27	2024-3-17 16:02	-0.038	2.24	2.043	-20.29	0	0	50	0	25	37.5	296.46	296.34	0	0
2024-3-17	16:02:29	2024-3-17 16:02	-0.038	2.234	1.842	-20.22	0	0	50	0	25	37.5	296.5	296.39	0	0
2024-3-17	16:02:31	2024-3-17 16:02	-0.04	2.23	1.904	-20.25	0	0	50	0	25	37.5	296.7	296.59	0	0
2024-3-17	16:02:33	2024-3-17 16:02	-0.04	2.235	1.877	-20.25	0	0	50	0	25	37.5	296.59	296.47	0	0
2024-3-17	16:02:35	2024-3-17 16:02	-0.041	2.238	1.932	-20.12	0	0	50	0	25	37.5	296.68	296.55	0	0
2024-3-17	16:02:37	2024-3-17 16:02	-0.041	2.233	1.974	-20.23	0	0	50	0	25.06	37.5	296.6	296.48	0	0
2024-3-17	16:02:39	2024-3-17 16:02	-0.041	2.23	1.908	-20.19	0	0	50	0	25	37.5	296.52	296.39	0	0
2024-3-17	16:02:41	2024-3-17 16:02	-0.043	2.234	1.96	-20.2	0	0	50	0	25	37.5	296.44	296.31	0	0
2024-3-17	16:02:43	2024-3-17 16:02	-0.04	2.234	1.921	-20.27	0	0	50	0	25	37.5	296.24	296.12	0	0
2024-3-17	16:02:45	2024-3-17 16:02	-0.041	2.239	1.944	-20.15	0	0	50	0	25	37.5	296.16	296.04	0	0
2024-3-17	16:02:47	2024-3-17 16:02	-0.042	2.242	1.952	-20.31	0	0	50	0	25	37.5	296.27	296.15	0	0
2024-3-17	16:02:49	2024-3-17 16:02	-0.042	2.234	1.837	-20.22	0	0	50	0	25	37.5	296.29	296.17	0	0
2024-3-17	16:02:51	2024-3-17 16:02	-0.045	2.232	1.951	-20.25	0	0	50	0	25	37.5	296.49	296.35	0	0
2024-3-17	16:02:53	2024-3-17 16:02	-0.044	2.237	1.962	-20.21	0	0	50	0	25	37.5	296.42	296.29	0	0
2024-3-17	16:02:55	2024-3-17 16:02	-0.045	2.241	1.9	-20.25	0	0	50	0	25	37.5	296.38	296.24	0	0
2024-3-17	16:02:57	2024-3-17 16:02	-0.042	2.238	1.864	-20.33	0	0	50	0	25.06	37.5	296.33	296.21	0	0
2024-3-17	16:02:59	2024-3-17 16:02	-0.047	2.237	1.971	-20.27	0	0	50	0	25.06	37.5	296.44	296.3	0	0
2024-3-17	16:03:01	2024-3-17 16:03	-0.044	2.237	1.95	-20.3	0	0	50	0	25.06	37.5	296.53	296.4	0	0
2024-3-17	16:03:03	2024-3-17 16:03	-0.046	2.235	1.911	-20.2	0	0	50	0	25.06	37.5	296.59	296.45	0	0
2024-3-17	16:03:05	2024-3-17 16:03	-0.045	2.238	1.878	-20.25	0	0	50	0	25.06	37.5	296.72	296.59	0	0
2024-3-17	16:03:07	2024-3-17 16:03	-0.048	2.237	1.943	-20.27	0	0	50	0	25.06	37.5	296.8	296.65	0	0
2024-3-17	16:03:09	2024-3-17 16:03	-0.046	2.239	1.835	-20.22	0	0	50	0	25.19	37.5	296.63	296.49	0	0
2024-3-17	16:03:11	2024-3-17 16:03	-0.046	2.235	1.941	-20.13	0	0	50	0	25.19	37.5	296.57	296.43	0	0
2024-3-17	16:03:13	2024-3-17 16:03	-0.048	2.241	1.868	-20.28	0	0	50	0	25.19	37.5	296.37	296.23	0	0
2024-3-17	16:03:15	2024-3-17 16:03	-0.047	2.24	1.929	-20.33	0	0	50	0	25.06	37.5	296.16	296.02	0	0
2024-3-17	16:03:17	2024-3-17 16:03	-0.048	2.24	1.893	-20.26	0	0	50	0	25.06	37.5	295.87	295.73	0	0
2024-3-17	16:03:19	2024-3-17 16:03	-0.047	2.236	1.925	-20.37	0	0	50	0	25	37.5	295.8	295.66	0	0
2024-3-17	16:03:21	2024-3-17 16:03	-0.049	2.237	1.885	-20.27	0	0	50	0	25.06	37.5	295.83	295.69	0	0
2024-3-17	16:03:23	2024-3-17 16:03	-0.045	2.239	1.844	-20.19	0	0	50	0	25.06	37.5	295.81	295.67	0	0
2024-3-17	16:03:25	2024-3-17 16:03	-0.048	2.242	1.927	-20.23	0	0	50	0	25.19	37.5	295.82	295.68	0	0
2024-3-17	16:03:27	2024-3-17 16:03	-0.045	2.238	1.969	-20.23	0	0	50	0	25.19	37.5	295.96	295.83	0	0
2024-3-17	16:03:29	2024-3-17 16:03	-0.049	2.236	1.851	-20.24	0	0	50	0	25.19	37.5	295.94	295.79	0	0
2024-3-17	16:03:31	2024-3-17 16:03	-0.05	2.24	1.956	-20.23	0	0	50	0	25.19	37.5	296.06	295.91	0	0
2024-3-17	16:03:33	2024-3-17 16:03	-0.051	2.237	2.01	-20.24	0	0	50	0	25.19	37.5	296.26	296.11	0	0
2024-3-17	16:03:35	2024-3-17 16:03	-0.047	2.241	1.963	-20.21	0	0	50	0	25.06	37.5	296.31	296.17	0	0
2024-3-17	16:03:37	2024-3-17 16:03	-0.051	2.24	1.945	-20.33	0	0	50	0	25.19	37.5	296.37	296.22	0	0
2024-3-17	16:03:39	2024-3-17 16:03	-0.05	2.235	1.967	-20.32	0	0	50	0	25.19	37.5	296.44	296.29	0	0
2024-3-17	16:03:41	2024-3-17 16:03	-0.05	2.23	1.927	-20.16	0	0	50	0	25.19	37.5	296.51	296.36	0	0
2024-3-17	16:03:43	2024-3-17 16:03	-0.05	2.238	1.894	-20.34	0	0	50	0	25.19	37.5	296.55	296.4	0	0
2024-3-17	16:03:45	2024-3-17 16:03	-0.047	2.231	1.941	-20.27	0	0	50	0	25.19	37.5	296.53	296.39	0	0
2024-3-17	16:03:47	2024-3-17 16:03	-0.048	2.24	1.821	-20.31	0	0	50	0	25.19	37.5	296.53	296.39	0	0
2024-3-17	16:03:49	2024-3-17 16:03	-0.049	2.237	1.856	-20.31	0	0	50	0	25.19	37.5	296.5	296.35	0	0
2024-3-17	16:03:51	2024-3-17 16:03	-0.047	2.241	1.866	-20.21	0	0	50	0	25.19	37.5	296.6	296.46	0	0
2024-3-17	16:03:53	2024-3-17 16:03	-0.048	2.24	2.048	-20.22	0	0	50	0	25.19	37.5	296.61	296.47	0	0
2024-3-17	16:03:55	2024-3-17 16:03	-0.05	2.237	1.91	-20.27	0	0	50	0	25.19	37.5	296.54	296.39	0	0
2024-3-17	16:03:57	2024-3-17 16:03	-0.048	2.237	1.861	-20.26	0	0	50	0	25.31	37.5	296.54	296.4	0	0
2024-3-17	16:03:59	2024-3-17 16:03	-0.054	2.24	1.958	-20.18	0	0	50	0	25.31	37.5	296.43	296.27	0	0
2024-3-17	16:04:01	2024-3-17 16:04	-0.048	2.235	1.922	-20.24	0	0	50	0	25.19	37.5	296.31	296.17	0	0
2024-3-17	16:04:03	2024-3-17 16:04	-0.051	2.233	1.916	-20.15	0	0	50	0	25.19	37.5	296.23	296.08	0	0
2024-3-17	16:04:05	2024-3-17 16:04	-0.049	2.237	1.88	-20.25	0	0	50	0	25.31	37.5	296.24	296.1	0	0
2024-3-17	16:04:07	2024-3-17 16:04	-0.05	2.241	1.938	-20.27	0	0	50	0	25.19	37.5	296.26	296.11	0	0
2024-3-17	16:04:09	2024-3-17 16:04	-0.053	2.244	1.933	-20.21	0	0	50	0	25.19	37.5	296.23	296.07	0	0
2024-3-17	16:04:11	2024-3-17 16:04	-0.053	2.239	1.994	-20.2	0	0	50	0	25.31	37.5	296.28	296.12	0	0
2024-3-17	16:04:13	2024-3-17 16:04	-0.053	2.243	1.921	-20.3	0	0	50	0	25.31	37.5	295.96	295.8	0	0
2024-3-17	16:04:15	2024-3-17 16:04	-0.055	2.242	1.833	-20.26	0	0	50	0	25.31	37.5	296.07	295.91	0	0
2024-3-17	16:04:17	2024-3-17 16:04	-0.051	2.241	1.891	-20.3	0	0	50	0	25.31	37.5	296.07	295.92	0	0
2024-3-17	16:04:19	2024-3-17 16:04	-0.055	2.234	1.9	-20.31	0	0	50	0	25.31	37.5	296.25	296.09	0	0
2024-3-17	16:04:21	2024-3-17 16:04	-0.055	2.236	2.049	-20.2	0	0	50	0	25.31	37.5	296.21	296.04	0	0
2024-3-17	16:04:23	2024-3-17 16:04	-0.055	2.237	1.952	-20.22	0	0	50	0	25.31	37.5	296.11	295.95	0	0
2024-3-17	16:04:25	2024-3-17 16:04	-0.052	2.24	1.915	-20.24	0	0	50	0	25.31	37.5	296.08	295.92	0	0
2024-3-17	16:04:27	2024-3-17 16:04	-0.054	2.239	1.948	-20.34	0	0	50	0	25.31	37.5	296.17	296.01	0	0
2024-3-17	16:04:29	2024-3-17 16:04	-0.058	2.237	2.036	-20.31	0	0	50	0	25.37	37.5	296.13	295.96	0	0
2024-3-17	16:04:31	2024-3-17 16:04	-0.054	2.239	1.924	-20.21	0	0	50	0	25.31	37.5	296.29	296.13	0	0
2024-3-17	16:04:33	2024-3-17 16:04	-0.057	2.241	1.987	-20.29	0	0	50	0	25.31	37.5	296.45	296.28	0	0
2024-3-17	16:04:35	2024-3-17 16:04	-0.059	2.237	2.038	-20.12	0	0	50	0	25.31	37.5	296.43	296.26	0	0
2024-3-17	16:04:37	2024-3-17 16:04	-0.059	2.24	1.89	-20.24	0	0	50	0	25.31	37.5	296.42	296.24	0	0
2024-3-17	16:04:39	2024-3-17 16:04	-0.056	2.233	1.984	-20.25	0	0	50	0	25.31	37.5	296.52	296.36	0	0
2024-3-17	16:04:41	2024-3-17 16:04	-0.061	2.233	2.047	-20.29	0	0	50	0	25.31	37.5	296.43	296.25	0	0
2024-3-17	16:04:43	2024-3-17 16:04	-0.057	2.237	1.974	-20.2	0	0	50	0	25.31	37.5	296.38	296.21	0	0
2024-3-17	16:04:45	2024-3-17 16:04	-0.057	2.241	2.081	-20.21	0	0	50	0	25.31	37.5	296.39	296.22	0	0
2024-3-17	16:04:47	2024-3-17 16:04	-0.059	2.24	2.218	-20.33	0	0	50	0	25.31	37.5	296.31	296.14	0	0
2024-3-17	16:04:49	2024-3-17 16:04	-0.059	2.242	1.973	-20.35	0	0	50	0	25.31	37.5	296.48	296.31	0	0
2024-3-17	16:04:51	2024-3-17 16:04	-0.06	2.235	1.891	-20.28	0	0	50	0	25.37	37.5	296.55	296.37	0	0
2024-3-17	16:04:53	2024-3-17 16:04	-0.063	2.233	1.978	-20.27	0	0	50	0	25.31	37.5	296.59	296.41	0	0
2024-3-17	16:04:55	2024-3-17 16:04	-0.063	2.236	1.983	-20.22	0	0	50	0	25.37	37.5	296.48	296.29	0	0
2024-3-17	16:04:57	2024-3-17 16:04	-0.059	2.238	1.993	-20.27	0	0	50	0	25.31	37.5	296.57	296.4	0	0
2024-3-17	16:04:59	2024-3-17 16:04	-0.065	2.239	1.966	-20.25	0	0	50	0	25.37	37.5	296.56	296.36	0	0
2024-3-17	16:05:01	2024-3-17 16:05	-0.063	2.241	2.002	-20.29	0	0	50	0	25.31	37.5	296.44	296.25	0	0
2024-3-17	16:05:03	2024-3-17 16:05	-0.063	2.238	1.981	-20.18	0	0	50	0	25.31	37.5	296.24	296.06	0	0
2024-3-17	16:05:05	2024-3-17 16:05	-0.066	2.235	2.003	-20.38	0	0	50	0	25.31	37.5	295.88	295.68	0	0
2024-3-17	16:05:07	2024-3-17 16:05	-0.064	2.241	1.934	-20.21	0	0	50	0	25.31	37.5	295.7	295.51	0	0
2024-3-17	16:05:09	2024-3-17 16:05	-0.064	2.246	1.966	-20.29	0	0	50	0	25.31	37.5	295.77	295.58	0	0
2024-3-17	16:05:11	2024-3-17 16:05	-0.062	2.24	1.947	-20.14	0	0	50	0	25.31	37.5	296.18	295.99	0	0
2024-3-17	16:05:13	2024-3-17 16:05	-0.062	2.235	1.997	-20.12	0	0	50	0	25.31	37.5	296.33	296.15	0	0
2024-3-17	16:05:15	2024-3-17 16:05	-0.066	2.236	2.016	-20.19	0	0	50	0	25.31	37.5	296.32	296.12	0	0
2024-3-17	16:05:17	2024-3-17 16:05	-0.066	2.24	1.912	-20.29	0	0	50	0	25.31	37.5	296.25	296.06	0	0
2024-3-17	16:05:19	2024-3-17 16:05	-0.067	2.241	1.968	-20.3	0	0	50	0	25.31	37.5	296.08	295.89	0	0
2024-3-17	16:05:21	2024-3-17 16:05	-0.066	2.239	2.009	-20.25	0	0	50	0	25.31	37.5	295.95	295.76	0	0
2024-3-17	16:05:23	2024-3-17 16:05	-0.067	2.237	1.969	-20.19	0	0	50	0	25.31	37.5	296.02	295.82	0	0
2024-3-17	16:05:25	2024-3-17 16:05	-0.064	2.238	1.913	-20.24	0	0	50	0	25.31	37.5	296.08	295.89	0	0
2024-3-17	16:05:27	2024-3-17 16:05	-0.064	2.241	2.032	-20.29	0	0	50	0	25.31	37.5	296.16	295.97	0	0
2024-3-17	16:05:29	2024-3-17 16:05	-0.066	2.237	1.961	-20.26	0	0	50	0	25.31	37.5	296.19	296	0	0
2024-3-17	16:05:31	2024-3-17 16:05	-0.069	2.232	1.961	-20.23	0	0	50	0	25.31	37.5	296.28	296.07	0	0
2024-3-17	16:05:33	2024-3-17 16:05	-0.067	2.234	1.944	-20.19	0	0	50	0	25.31	37.5	296.23	296.03	0	0
2024-3-17	16:05:35	2024-3-17 16:05	-0.067	2.238	1.966	-20.25	0	0	50	0	25.31	37.5	296.11	295.91	0	0
2024-3-17	16:05:37	2024-3-17 16:05	-0.067	2.24	1.989	-20.34	0	0	50	0	25.19	37.5	296.13	295.93	0	0
2024-3-17	16:05:39	2024-3-17 16:05	-0.067	2.243	1.99	-20.23	0	0	50	0	25.31	37.5	296.12	295.93	0	0
2024-3-17	16:05:41	2024-3-17 16:05	-0.067	2.242	1.958	-20.3	0	0	50	0	25.31	37.5	296.01	295.81	0	0
2024-3-17	16:05:43	2024-3-17 16:05	-0.065	2.239	1.955	-20.22	0	0	50	0	25.31	37.5	295.89	295.7	0	0
2024-3-17	16:05:45	2024-3-17 16:05	-0.069	2.24	1.98	-20.26	0	0	50	0	25.31	37.5	295.96	295.76	0	0
2024-3-17	16:05:47	2024-3-17 16:05	-0.064	2.239	1.934	-20.32	0	0	50	0	25.31	37.5	295.87	295.68	0	0
2024-3-17	16:05:49	2024-3-17 16:05	-0.066	2.244	1.942	-20.24	0	0	50	0	25.37	37.5	295.89	295.7	0	0
2024-3-17	16:05:51	2024-3-17 16:05	-0.07	2.244	1.967	-20.31	0	0	50	0	25.37	37.5	296.03	295.82	0	0
2024-3-17	16:05:53	2024-3-17 16:05	-0.068	2.24	1.99	-20.26	0	0	50	0	25.37	37.5	295.95	295.75	0	0
2024-3-17	16:05:55	2024-3-17 16:05	-0.071	2.233	1.928	-20.18	0	0	50	0	25.37	37.5	296.11	295.9	0	0
2024-3-17	16:05:57	2024-3-17 16:05	-0.07	2.235	1.903	-20.31	0	0	50	0	25.31	37.5	296.16	295.95	0	0
2024-3-17	16:05:59	2024-3-17 16:05	-0.068	2.237	1.963	-20.21	0	0	50	0	25.31	37.5	296.21	296.01	0	0
2024-3-17	16:06:01	2024-3-17 16:06	-0.069	2.241	1.935	-20.28	0	0	50	0	25.31	37.5	296.24	296.04	0	0
2024-3-17	16:06:03	2024-3-17 16:06	-0.071	2.24	2.012	-20.17	0	0	50	0	25.31	37.5	296.23	296.02	0	0
2024-3-17	16:06:05	2024-3-17 16:06	-0.07	2.238	1.951	-20.17	0	0	50	0	25.31	37.5	296.23	296.02	0	0
2024-3-17	16:06:07	2024-3-17 16:06	-0.072	2.242	1.944	-20.29	0	0	50	0	25.31	37.44	296.32	296.11	0	0
2024-3-17	16:06:09	2024-3-17 16:06	-0.074	2.238	1.904	-20.33	0	0	50	0	25.31	37.44	296.44	296.23	0	0
2024-3-17	16:06:11	2024-3-17 16:06	-0.07	2.227	1.974	-20.19	0	0	50	0	25.31	37.44	296.54	296.33	0	0
2024-3-17	16:06:13	2024-3-17 16:06	-0.072	2.238	1.878	-20.22	0	0	50	0	25.31	37.44	296.53	296.32	0	0
2024-3-17	16:06:15	2024-3-17 16:06	-0.073	2.244	1.848	-20.23	0	0	50	0	25.31	37.44	296.53	296.31	0	0
2024-3-17	16:06:17	2024-3-17 16:06	-0.073	2.241	1.954	-20.25	0	0	50	0	25.06	37.44	296.49	296.27	0	0
2024-3-17	16:06:19	2024-3-17 16:06	-0.073	2.242	1.802	-20.27	0	0	50	0	25.19	37.44	296.43	296.21	0	0
2024-3-17	16:06:21	2024-3-17 16:06	-0.072	2.238	1.984	-20.27	0	0	50	0	25.19	37.44	296.34	296.13	0	0
2024-3-17	16:06:23	2024-3-17 16:06	-0.073	2.238	1.775	-20.21	0	0	50	0	25.31	37.44	296.4	296.18	0	0
2024-3-17	16:06:25	2024-3-17 16:06	-0.076	2.241	2.003	-20.2	0	0	50	0	25.19	37.44	296.3	296.08	0	0
2024-3-17	16:06:27	2024-3-17 16:06	-0.076	2.241	1.956	-20.35	0	0	50	0	25.19	37.44	296.32	296.1	0	0
2024-3-17	16:06:29	2024-3-17 16:06	-0.073	2.241	1.839	-20.28	0	0	50	0	25.31	37.44	296.29	296.07	0	0
2024-3-17	16:06:31	2024-3-17 16:06	-0.076	2.248	1.977	-20.26	0	0	50	0	25.31	37.5	296.04	295.81	0	0
2024-3-17	16:06:33	2024-3-17 16:06	-0.074	2.239	1.827	-20.26	0	0	50	0	25.31	37.5	296.14	295.92	0	0
2024-3-17	16:06:35	2024-3-17 16:06	-0.076	2.242	1.951	-20.28	0	0	50	0	25.06	37.5	296.16	295.94	0	0
2024-3-17	16:06:37	2024-3-17 16:06	-0.077	2.241	1.854	-20.3	0	0	50	0	25.31	37.5	296.07	295.84	0	0
2024-3-17	16:06:39	2024-3-17 16:06	-0.077	2.24	1.978	-20.3	0	0	50	0	25.31	37.5	296.1	295.87	0	0
2024-3-17	16:06:41	2024-3-17 16:06	-0.077	2.243	1.943	-20.27	0	0	50	0	25.37	37.44	296.02	295.79	0	0
2024-3-17	16:06:43	2024-3-17 16:06	-0.076	2.242	1.968	-20.17	0	0	50	0	25.31	37.44	296.1	295.88	0	0
2024-3-17	16:06:45	2024-3-17 16:06	-0.075	2.238	1.948	-20.3	0	0	50	0	25.31	37.44	296.14	295.91	0	0
2024-3-17	16:06:47	2024-3-17 16:06	-0.077	2.238	1.93	-20.35	0	0	50	0	25.31	37.44	296.15	295.93	0	0
2024-3-17	16:06:49	2024-3-17 16:06	-0.079	2.239	1.954	-20.34	0	0	50	0	25.31	37.44	296.25	296.01	0	0
2024-3-17	16:06:51	2024-3-17 16:06	-0.079	2.239	1.944	-20.18	0	0	50	0	25.31	37.44	296.29	296.06	0	0
2024-3-17	16:06:53	2024-3-17 16:06	-0.076	2.239	1.995	-20.27	0	0	50	0	25.31	37.44	296.25	296.03	0	0
2024-3-17	16:06:55	2024-3-17 16:06	-0.077	2.241	1.963	-20.21	0	0	50	0	25.19	37.44	296.12	295.9	0	0
2024-3-17	16:06:57	2024-3-17 16:06	-0.079	2.241	1.961	-20.15	0	0	50	0	25.19	37.44	296.17	295.94	0	0
2024-3-17	16:06:59	2024-3-17 16:06	-0.079	2.237	1.897	-20.19	0	0	50	0	25.31	37.44	296.08	295.84	0	0
2024-3-17	16:07:01	2024-3-17 16:07	-0.08	2.238	2.008	-20.23	0	0	50	0	25.37	37.44	295.83	295.59	0	0
2024-3-17	16:07:03	2024-3-17 16:07	-0.079	2.234	1.94	-20.22	0	0	50	0	25.31	37.44	295.8	295.56	0	0
2024-3-17	16:07:05	2024-3-17 16:07	-0.079	2.235	2.058	-20.15	0	0	50	0	25.31	37.44	295.89	295.66	0	0
2024-3-17	16:07:07	2024-3-17 16:07	-0.08	2.236	2.046	-20.2	0	0	50	0	25.31	37.44	296.09	295.85	0	0
2024-3-17	16:07:09	2024-3-17 16:07	-0.08	2.231	2.013	-20.1	0	0	50	0	25.37	37.44	296.26	296.02	0	0
2024-3-17	16:07:11	2024-3-17 16:07	-0.083	2.237	1.924	-20.11	0	0	50	0	25.31	37.44	296.23	295.98	0	0
2024-3-17	16:07:13	2024-3-17 16:07	-0.08	2.238	1.92	-20.28	0	0	50	0	25.37	37.44	296.28	296.04	0	0
2024-3-17	16:07:15	2024-3-17 16:07	-0.08	2.237	1.911	-20.2	0	0	50	0	25.31	37.5	296.43	296.19	0	0
2024-3-17	16:07:17	2024-3-17 16:07	-0.079	2.242	1.965	-20.39	0	0	50	0	25.19	37.5	296.49	296.26	0	0
2024-3-17	16:07:19	2024-3-17 16:07	-0.079	2.239	1.967	-20.27	0	0	50	0	25.19	37.5	296.63	296.39	0	0
2024-3-17	16:07:21	2024-3-17 16:07	-0.081	2.244	1.897	-20.18	0	0	50	0	25.31	37.5	296.68	296.44	0	0
2024-3-17	16:07:23	2024-3-17 16:07	-0.081	2.238	1.924	-20.16	0	0	50	0	25.31	37.5	296.66	296.42	0	0
2024-3-17	16:07:25	2024-3-17 16:07	-0.081	2.233	1.995	-20.2	0	0	50	0	25.31	37.5	296.68	296.44	0	0
2024-3-17	16:07:27	2024-3-17 16:07	-0.081	2.241	1.828	-20.38	0	0	50	0	25.31	37.5	296.59	296.35	0	0
2024-3-17	16:07:29	2024-3-17 16:07	-0.082	2.243	1.874	-20.29	0	0	50	0	25.19	37.5	296.48	296.24	0	0
2024-3-17	16:07:31	2024-3-17 16:07	-0.082	2.245	2.005	-20.3	0	0	50	0	25.31	37.5	296.35	296.1	0	0
2024-3-17	16:07:33	2024-3-17 16:07	-0.083	2.237	1.889	-20.25	0	0	50	0	25.31	37.5	296.47	296.23	0	0
2024-3-17	16:07:35	2024-3-17 16:07	-0.085	2.24	1.955	-20.19	0	0	50	0	25.31	37.5	296.39	296.14	0	0
2024-3-17	16:07:37	2024-3-17 16:07	-0.082	2.24	1.966	-20.3	0	0	50	0	25.31	37.44	296.31	296.07	0	0
2024-3-17	16:07:39	2024-3-17 16:07	-0.083	2.239	2.047	-20.32	0	0	50	0	25.19	37.44	296.11	295.87	0	0
2024-3-17	16:07:41	2024-3-17 16:07	-0.084	2.239	1.964	-20.25	0	0	50	0	25.19	37.44	296.01	295.77	0	0
2024-3-17	16:07:43	2024-3-17 16:07	-0.083	2.233	1.985	-20.21	0	0	50	0	25.19	37.44	295.9	295.66	0	0
2024-3-17	16:07:45	2024-3-17 16:07	-0.084	2.239	2.02	-20.31	0	0	50	0	25.31	37.44	295.83	295.59	0	0
2024-3-17	16:07:47	2024-3-17 16:07	-0.087	2.246	2.021	-20.34	0	0	50	0	25.19	37.44	295.85	295.59	0	0
2024-3-17	16:07:49	2024-3-17 16:07	-0.084	2.244	1.938	-20.32	0	0	50	0	25.19	37.44	295.89	295.65	0	0
2024-3-17	16:07:51	2024-3-17 16:07	-0.085	2.243	1.947	-20.21	0	0	50	0	25.31	37.44	295.86	295.61	0	0
2024-3-17	16:07:53	2024-3-17 16:07	-0.084	2.244	1.949	-20.25	0	0	50	0	25.31	37.44	295.98	295.74	0	0
2024-3-17	16:07:55	2024-3-17 16:07	-0.083	2.242	1.987	-20.19	0	0	50	0	25.31	37.44	295.85	295.61	0	0
2024-3-17	16:07:57	2024-3-17 16:07	-0.084	2.242	1.906	-20.33	0	0	50	0	25.31	37.44	295.74	295.49	0	0
2024-3-17	16:07:59	2024-3-17 16:07	-0.086	2.241	1.976	-20.34	0	0	50	0	25.31	37.44	295.58	295.33	0	0
2024-3-17	16:08:01	2024-3-17 16:08	-0.087	2.237	1.984	-20.26	0	0	50	0	25.19	37.44	295.45	295.2	0	0
2024-3-17	16:08:03	2024-3-17 16:08	-0.084	2.24	1.936	-20.26	0	0	50	0	25.19	37.44	295.51	295.26	0	0
2024-3-17	16:08:05	2024-3-17 16:08	-0.087	2.241	2.003	-20.34	0	0	50	0	25.19	37.44	295.61	295.35	0	0
2024-3-17	16:08:07	2024-3-17 16:08	-0.089	2.247	1.982	-20.3	0	0	50	0	25.31	37.44	295.65	295.39	0	0
2024-3-17	16:08:09	2024-3-17 16:08	-0.086	2.244	2.075	-20.31	0	0	50	0	25.31	37.44	295.62	295.36	0	0
2024-3-17	16:08:11	2024-3-17 16:08	-0.088	2.24	1.931	-20.24	0	0	50	0	25.31	37.44	295.53	295.27	0	0
2024-3-17	16:08:13	2024-3-17 16:08	-0.09	2.242	1.983	-20.3	0	0	50	0	25.31	37.44	295.43	295.17	0	0
2024-3-17	16:08:15	2024-3-17 16:08	-0.086	2.247	2.005	-20.27	0	0	50	0	25.31	37.44	295.23	294.98	0	0
2024-3-17	16:08:17	2024-3-17 16:08	-0.087	2.243	1.921	-20.27	0	0	50	0	25.19	37.44	295.22	294.96	0	0
2024-3-17	16:08:19	2024-3-17 16:08	-0.09	2.239	2.018	-20.28	0	0	50	0	25.19	37.44	295.29	295.03	0	0
2024-3-17	16:08:21	2024-3-17 16:08	-0.088	2.244	1.906	-20.26	0	0	50	0	25.19	37.44	295.44	295.18	0	0
2024-3-17	16:08:23	2024-3-17 16:08	-0.087	2.243	1.993	-20.12	0	0	50	0	25.19	37.44	295.41	295.15	0	0
2024-3-17	16:08:25	2024-3-17 16:08	-0.091	2.247	1.992	-20.26	0	0	50	0	25.19	37.44	295.45	295.18	0	0
2024-3-17	16:08:27	2024-3-17 16:08	-0.089	2.247	1.943	-20.2	0	0	50	0	25.19	37.44	295.44	295.18	0	0
2024-3-17	16:08:29	2024-3-17 16:08	-0.09	2.25	1.965	-20.3	0	0	50	0	25.31	37.44	295.24	294.98	0	0
2024-3-17	16:08:31	2024-3-17 16:08	-0.089	2.242	1.991	-20.3	0	0	50	0	25.31	37.44	295.11	294.84	0	0
2024-3-17	16:08:33	2024-3-17 16:08	-0.089	2.242	1.975	-20.2	0	0	50	0	25.19	37.44	295.14	294.87	0	0
2024-3-17	16:08:35	2024-3-17 16:08	-0.089	2.245	2.026	-20.3	0	0	50	0	25.31	37.44	295.17	294.9	0	0
2024-3-17	16:08:37	2024-3-17 16:08	-0.091	2.25	2.025	-20.34	0	0	50	0	25.31	37.44	295.25	294.98	0	0
2024-3-17	16:08:39	2024-3-17 16:08	-0.09	2.249	2.081	-20.17	0	0	50	0	25.19	37.44	295.39	295.12	0	0
2024-3-17	16:08:41	2024-3-17 16:08	-0.088	2.246	1.987	-20.28	0	0	50	0	25.31	37.44	295.44	295.18	0	0
2024-3-17	16:08:43	2024-3-17 16:08	-0.089	2.246	1.958	-20.13	0	0	50	0	25.31	37.44	295.48	295.22	0	0
2024-3-17	16:08:45	2024-3-17 16:08	-0.091	2.248	1.963	-20.25	0	0	50	0	25.31	37.44	295.45	295.18	0	0
2024-3-17	16:08:47	2024-3-17 16:08	-0.088	2.246	2.011	-20.26	0	0	50	0	25.31	37.44	295.44	295.18	0	0
2024-3-17	16:08:49	2024-3-17 16:08	-0.091	2.249	2.043	-20.32	0	0	50	0	25.31	37.44	295.38	295.11	0	0
2024-3-17	16:08:51	2024-3-17 16:08	-0.087	2.244	2.058	-20.31	0	0	50	0	25.31	37.44	295.24	294.98	0	0
2024-3-17	16:08:53	2024-3-17 16:08	-0.089	2.242	1.975	-20.26	0	0	50	0	25.31	37.44	295.32	295.05	0	0
2024-3-17	16:08:55	2024-3-17 16:08	-0.086	2.242	2.036	-20.21	0	0	50	0	25.31	37.44	295.34	295.08	0	0
2024-3-17	16:08:57	2024-3-17 16:08	-0.089	2.238	1.966	-20.25	0	0	50	0	25.31	37.44	295.35	295.09	0	0
2024-3-17	16:08:59	2024-3-17 16:08	-0.088	2.245	1.982	-20.2	0	0	50	0	25.31	37.44	294.99	294.73	0	0
2024-3-17	16:09:01	2024-3-17 16:09	-0.089	2.246	2.009	-20.28	0	0	50	0	25.19	37.44	294.98	294.72	0	0
2024-3-17	16:09:03	2024-3-17 16:09	-0.088	2.246	1.914	-20.34	0	0	50	0	25.19	37.44	294.97	294.71	0	0
2024-3-17	16:09:05	2024-3-17 16:09	-0.086	2.246	2.086	-20.25	0	0	50	0	25.19	37.44	295.08	294.82	0	0
2024-3-17	16:09:07	2024-3-17 16:09	-0.076	2.245	2.002	-20.32	0	0	50	0	25.19	37.44	295.08	294.86	0	0
2024-3-17	16:09:09	2024-3-17 16:09	-0.016	2.239	1.924	-20.29	0	0	50	0	25.19	37.44	295.19	295.15	0	0
2024-3-17	16:09:11	2024-3-17 16:09	-0.011	2.24	1.887	-20.16	0	0	50	0	25.31	37.44	295.42	295.38	0	0
2024-3-17	16:09:13	2024-3-17 16:09	-0.009	2.243	1.895	-20.25	0	0	50	0	25.31	37.44	295.46	295.43	0	0
2024-3-17	16:09:15	2024-3-17 16:09	-0.012	2.241	2.028	-20.19	0	0	50	0	25.31	37.44	295.44	295.4	0	0
2024-3-17	16:09:17	2024-3-17 16:09	-0.013	2.242	1.808	-20.32	0	0	50	0	25.31	37.44	295.52	295.48	0	0
2024-3-17	16:09:19	2024-3-17 16:09	-0.013	2.245	1.929	-20.19	0	0	50	0	25.31	37.44	295.56	295.52	0	0
2024-3-17	16:09:21	2024-3-17 16:09	-0.015	2.245	1.626	-20.27	0	0	50	0	25.19	37.44	295.66	295.62	0	0
2024-3-17	16:09:23	2024-3-17 16:09	-0.016	2.24	1.936	-20.26	0	0	50	0	25.19	37.44	295.55	295.5	0	0
2024-3-17	16:09:25	2024-3-17 16:09	-0.016	2.242	1.945	-20.25	0	0	50	0	25.31	37.44	295.31	295.26	0	0
2024-3-17	16:09:27	2024-3-17 16:09	-0.018	2.244	1.964	-20.19	0	0	50	0	25.31	37.44	295.17	295.12	0	0
2024-3-17	16:09:29	2024-3-17 16:09	-0.017	2.248	1.905	-20.33	0	0	50	0	25.31	37.44	295.09	295.04	0	0
2024-3-17	16:09:31	2024-3-17 16:09	-0.02	2.253	1.917	-20.27	0	0	50	0	25.31	37.44	294.87	294.81	0	0
2024-3-17	16:09:33	2024-3-17 16:09	-0.018	2.246	1.914	-20.24	0	0	50	0	25.31	37.44	294.77	294.72	0	0
2024-3-17	16:09:35	2024-3-17 16:09	-0.021	2.248	1.858	-20.25	0	0	50	0	25.31	37.44	294.75	294.68	0	0
2024-3-17	16:09:37	2024-3-17 16:09	-0.017	2.248	1.862	-20.33	0	0	50	0	25.31	37.44	294.84	294.79	0	0
2024-3-17	16:09:39	2024-3-17 16:09	-0.02	2.245	2.024	-20.37	0	0	50	0	25.31	37.44	294.8	294.74	0	0
2024-3-17	16:09:41	2024-3-17 16:09	-0.019	2.244	1.908	-20.21	0	0	50	0	25.31	37.44	294.75	294.69	0	0
2024-3-17	16:09:43	2024-3-17 16:09	-0.018	2.246	1.903	-20.19	0	0	50	0	25.31	37.44	294.61	294.56	0	0
2024-3-17	16:09:45	2024-3-17 16:09	-0.02	2.243	1.909	-20.17	0	0	50	0	25.31	37.44	294.72	294.66	0	0
2024-3-17	16:09:47	2024-3-17 16:09	-0.023	2.244	1.916	-20.29	0	0	50	0	25.31	37.44	294.75	294.68	0	0
2024-3-17	16:09:49	2024-3-17 16:09	-0.022	2.245	1.899	-20.25	0	0	50	0	25.31	37.44	294.85	294.78	0	0
2024-3-17	16:09:51	2024-3-17 16:09	-0.023	2.246	1.874	-20.26	0	0	50	0	25.31	37.44	294.95	294.89	0	0
2024-3-17	16:09:53	2024-3-17 16:09	-0.022	2.244	1.801	-20.22	0	0	50	0	25.31	37.44	295.01	294.95	0	0
2024-3-17	16:09:55	2024-3-17 16:09	-0.023	2.245	1.883	-20.18	0	0	50	0	25.31	37.44	295.26	295.19	0	0
2024-3-17	16:09:57	2024-3-17 16:09	-0.024	2.244	2.012	-20.28	0	0	50	0	25.31	37.44	295.36	295.29	0	0
2024-3-17	16:09:59	2024-3-17 16:09	-0.024	2.241	1.875	-20.19	0	0	50	0	25.31	37.44	295.41	295.34	0	0
2024-3-17	16:10:01	2024-3-17 16:10	-0.023	2.244	2.01	-20.19	0	0	50	0	25.31	37.44	295.53	295.46	0	0
2024-3-17	16:10:03	2024-3-17 16:10	-0.024	2.237	2.035	-20.19	0	0	50	0	25.31	37.44	295.8	295.73	0	0
2024-3-17	16:10:05	2024-3-17 16:10	-0.024	2.239	2.103	-20.31	0	0	50	0	25.31	37.44	295.86	295.78	0	0
2024-3-17	16:10:07	2024-3-17 16:10	-0.024	2.246	1.753	-20.34	0	0	50	0	25.31	37.44	295.87	295.8	0	0
2024-3-17	16:10:09	2024-3-17 16:10	-0.026	2.238	1.897	-20.24	0	0	50	0	25.37	37.44	296.02	295.95	0	0
2024-3-17	16:10:11	2024-3-17 16:10	-0.024	2.235	1.71	-20.3	0	0	50	0	25.31	37.44	295.92	295.85	0	0
2024-3-17	16:10:13	2024-3-17 16:10	-0.022	2.243	1.879	-20.26	0	0	50	0	25.31	37.44	295.87	295.8	0	0
2024-3-17	16:10:15	2024-3-17 16:10	-0.024	2.242	1.86	-20.18	0	0	50	0	25.31	37.44	295.84	295.77	0	0
2024-3-17	16:10:17	2024-3-17 16:10	-0.023	2.238	2.052	-20.36	0	0	50	0	25.31	37.44	295.92	295.85	0	0
2024-3-17	16:10:19	2024-3-17 16:10	-0.024	2.243	1.885	-20.24	0	0	50	0	25.37	37.44	295.85	295.78	0	0
2024-3-17	16:10:21	2024-3-17 16:10	-0.025	2.245	1.848	-20.27	0	0	50	0	25.31	37.44	295.78	295.7	0	0
2024-3-17	16:10:23	2024-3-17 16:10	-0.027	2.25	2.038	-20.22	0	0	50	0	25.31	37.44	295.59	295.51	0	0
2024-3-17	16:10:25	2024-3-17 16:10	-0.026	2.25	1.893	-20.3	0	0	50	0	25.37	37.44	295.56	295.49	0	0
2024-3-17	16:10:27	2024-3-17 16:10	-0.026	2.244	1.864	-20.29	0	0	50	0	25.37	37.37	295.47	295.39	0	0
2024-3-17	16:10:29	2024-3-17 16:10	-0.027	2.238	1.956	-20.26	0	0	50	0	25.37	37.37	295.39	295.31	0	0
2024-3-17	16:10:31	2024-3-17 16:10	-0.025	2.238	1.982	-20.24	0	0	50	0	25.37	37.37	295.3	295.22	0	0
2024-3-17	16:10:33	2024-3-17 16:10	-0.025	2.241	1.965	-20.26	0	0	50	0	25.37	37.37	295.37	295.3	0	0
2024-3-17	16:10:35	2024-3-17 16:10	-0.026	2.241	1.893	-20.23	0	0	50	0	25.37	37.37	295.4	295.32	0	0
2024-3-17	16:10:37	2024-3-17 16:10	-0.027	2.243	1.901	-20.35	0	0	50	0	25.31	37.37	295.38	295.3	0	0
2024-3-17	16:10:39	2024-3-17 16:10	-0.033	2.241	1.917	-20.23	0	0	50	0	25.31	37.44	295.45	295.35	0	0
2024-3-17	16:10:41	2024-3-17 16:10	-0.029	2.244	1.856	-20.25	0	0	50	0	25.31	37.44	295.42	295.33	0	0
2024-3-17	16:10:43	2024-3-17 16:10	-0.03	2.242	1.993	-20.34	0	0	50	0	25.37	37.44	295.43	295.34	0	0
2024-3-17	16:10:45	2024-3-17 16:10	-0.032	2.239	1.876	-20.21	0	0	50	0	25.37	37.44	295.55	295.46	0	0
2024-3-17	16:10:47	2024-3-17 16:10	-0.033	2.252	1.931	-20.33	0	0	50	0	25.37	37.44	295.57	295.47	0	0
2024-3-17	16:10:49	2024-3-17 16:10	-0.031	2.245	1.927	-20.26	0	0	50	0	25.37	37.37	295.63	295.53	0	0
2024-3-17	16:10:51	2024-3-17 16:10	-0.031	2.246	1.897	-20.22	0	0	50	0	25.37	37.37	295.69	295.6	0	0
2024-3-17	16:10:53	2024-3-17 16:10	-0.032	2.246	1.914	-20.27	0	0	50	0	25.31	37.37	295.75	295.66	0	0
2024-3-17	16:10:55	2024-3-17 16:10	-0.031	2.236	1.758	-20.28	0	0	50	0	25.31	37.37	295.84	295.75	0	0
2024-3-17	16:10:57	2024-3-17 16:10	-0.032	2.239	1.632	-20.27	0	0	50	0	25.37	37.37	295.84	295.74	0	0
2024-3-17	16:10:59	2024-3-17 16:10	-0.034	2.243	1.973	-20.27	0	0	50	0	25.37	37.37	295.84	295.73	0	0
2024-3-17	16:11:01	2024-3-17 16:11	-0.034	2.239	1.829	-20.28	0	0	50	0	25.37	37.44	295.98	295.88	0	0
2024-3-17	16:11:03	2024-3-17 16:11	-0.037	2.239	1.897	-20.13	0	0	50	0	25.37	37.44	295.98	295.87	0	0
2024-3-17	16:11:05	2024-3-17 16:11	-0.034	2.239	1.936	-20.27	0	0	50	0	25.37	37.44	296.06	295.96	0	0
2024-3-17	16:11:07	2024-3-17 16:11	-0.037	2.241	1.887	-20.21	0	0	50	0	25.31	37.44	296.07	295.96	0	0
2024-3-17	16:11:09	2024-3-17 16:11	-0.035	2.236	2.041	-20.17	0	0	50	0	25.37	37.44	296.07	295.97	0	0
2024-3-17	16:11:11	2024-3-17 16:11	-0.035	2.24	1.984	-20.32	0	0	50	0	25.37	37.44	296.21	296.11	0	0
2024-3-17	16:11:13	2024-3-17 16:11	-0.037	2.238	1.885	-20.21	0	0	50	0	25.5	37.37	296.16	296.05	0	0
2024-3-17	16:11:15	2024-3-17 16:11	-0.037	2.233	2.034	-20.22	0	0	50	0	25.5	37.37	296.85	296.74	0	0
2024-3-17	16:11:17	2024-3-17 16:11	-0.036	2.238	1.884	-20.35	0	0	50	0	25.37	37.37	296.86	296.75	0	0
2024-3-17	16:11:19	2024-3-17 16:11	-0.036	2.236	1.923	-20.24	0	0	50	0	25.37	37.37	296.74	296.63	0	0
2024-3-17	16:11:21	2024-3-17 16:11	-0.038	2.236	2.04	-20.28	0	0	50	0	25.37	37.37	296.77	296.66	0	0
2024-3-17	16:11:23	2024-3-17 16:11	-0.039	2.238	1.911	-20.23	0	0	50	0	25.37	37.37	296.84	296.72	0	0
2024-3-17	16:11:25	2024-3-17 16:11	-0.039	2.234	2.08	-20.27	0	0	50	0	25.37	37.37	296.94	296.83	0	0
2024-3-17	16:11:27	2024-3-17 16:11	-0.038	2.233	1.84	-20.13	0	0	50	0	25.5	37.37	296.88	296.77	0	0
2024-3-17	16:11:29	2024-3-17 16:11	-0.039	2.233	1.91	-20.29	0	0	50	0	25.56	37.37	296.84	296.72	0	0
2024-3-17	16:11:31	2024-3-17 16:11	-0.037	2.235	1.843	-20.27	0	0	50	0	25.5	37.37	296.84	296.73	0	0
2024-3-17	16:11:33	2024-3-17 16:11	-0.037	2.235	1.892	-20.25	0	0	50	0	25.5	37.37	296.89	296.78	0	0
2024-3-17	16:11:35	2024-3-17 16:11	-0.041	2.235	1.93	-20.18	0	0	50	0	25.5	37.37	296.64	296.52	0	0
2024-3-17	16:11:37	2024-3-17 16:11	-0.04	2.241	1.916	-20.22	0	0	50	0	25.5	37.37	296.45	296.33	0	0
2024-3-17	16:11:39	2024-3-17 16:11	-0.04	2.237	1.96	-20.24	0	0	50	0	25.37	37.37	296.11	295.99	0	0
2024-3-17	16:11:41	2024-3-17 16:11	-0.041	2.236	1.92	-20.28	0	0	50	0	25.37	37.37	295.98	295.86	0	0
2024-3-17	16:11:43	2024-3-17 16:11	-0.042	2.235	1.937	-20.26	0	0	50	0	25.37	37.37	295.96	295.83	0	0
2024-3-17	16:11:45	2024-3-17 16:11	-0.044	2.244	1.986	-20.23	0	0	50	0	25.5	37.37	296.03	295.9	0	0
2024-3-17	16:11:47	2024-3-17 16:11	-0.041	2.242	1.982	-20.33	0	0	50	0	25.5	37.37	296.12	296	0	0
2024-3-17	16:11:49	2024-3-17 16:11	-0.043	2.241	1.873	-20.3	0	0	50	0	25.5	37.37	296.2	296.07	0	0
2024-3-17	16:11:51	2024-3-17 16:11	-0.039	2.239	1.949	-20.24	0	0	50	0	25.5	37.37	296.26	296.15	0	0
2024-3-17	16:11:53	2024-3-17 16:11	-0.042	2.235	2.018	-20.21	0	0	50	0	25.37	37.37	296.47	296.35	0	0
2024-3-17	16:11:55	2024-3-17 16:11	-0.042	2.237	1.933	-20.32	0	0	50	0	25.37	37.37	296.53	296.4	0	0
2024-3-17	16:11:57	2024-3-17 16:11	-0.043	2.234	1.976	-20.28	0	0	50	0	25.37	37.37	296.41	296.28	0	0
2024-3-17	16:11:59	2024-3-17 16:11	-0.044	2.235	1.866	-20.24	0	0	50	0	25.37	37.37	296.28	296.15	0	0
2024-3-17	16:12:01	2024-3-17 16:12	-0.042	2.235	1.86	-20.3	0	0	50	0	25.37	37.37	296.24	296.12	0	0
2024-3-17	16:12:03	2024-3-17 16:12	-0.043	2.237	1.855	-20.16	0	0	50	0	25.5	37.37	296.16	296.03	0	0
2024-3-17	16:12:05	2024-3-17 16:12	-0.043	2.24	1.989	-20.25	0	0	50	0	25.5	37.37	296.25	296.13	0	0
2024-3-17	16:12:07	2024-3-17 16:12	-0.045	2.232	1.891	-20.2	0	0	50	0	25.5	37.37	296.27	296.14	0	0
2024-3-17	16:12:09	2024-3-17 16:12	-0.044	2.24	1.856	-20.36	0	0	50	0	25.5	37.37	296.24	296.11	0	0
2024-3-17	16:12:11	2024-3-17 16:12	-0.044	2.243	1.97	-20.28	0	0	50	0	25.5	37.37	296.21	296.08	0	0
2024-3-17	16:12:13	2024-3-17 16:12	-0.044	2.234	1.894	-20.27	0	0	50	0	25.5	37.37	296.1	295.98	0	0
2024-3-17	16:12:15	2024-3-17 16:12	-0.045	2.235	1.835	-20.19	0	0	50	0	25.5	37.37	296.06	295.93	0	0
2024-3-17	16:12:17	2024-3-17 16:12	-0.043	2.239	1.922	-20.36	0	0	50	0	25.5	37.37	296.14	296.02	0	0
2024-3-17	16:12:19	2024-3-17 16:12	-0.045	2.235	1.983	-20.25	0	0	50	0	25.37	37.37	296.17	296.03	0	0
2024-3-17	16:12:21	2024-3-17 16:12	-0.044	2.237	2.047	-20.32	0	0	50	0	25.37	37.37	296.23	296.1	0	0
2024-3-17	16:12:23	2024-3-17 16:12	-0.048	2.242	1.922	-20.2	0	0	50	0	25.5	37.37	296.3	296.16	0	0
2024-3-17	16:12:25	2024-3-17 16:12	-0.047	2.244	1.975	-20.29	0	0	50	0	25.5	37.37	296.37	296.23	0	0
2024-3-17	16:12:27	2024-3-17 16:12	-0.045	2.233	1.901	-20.32	0	0	50	0	25.5	37.37	296.36	296.22	0	0
2024-3-17	16:12:29	2024-3-17 16:12	-0.044	2.236	1.869	-20.34	0	0	50	0	25.5	37.37	296.37	296.23	0	0
2024-3-17	16:12:31	2024-3-17 16:12	-0.048	2.239	1.92	-20.2	0	0	50	0	25.5	37.37	296.37	296.22	0	0
2024-3-17	16:12:33	2024-3-17 16:12	-0.046	2.239	1.99	-20.21	0	0	50	0	25.5	37.37	296.45	296.32	0	0
2024-3-17	16:12:35	2024-3-17 16:12	-0.047	2.241	1.948	-20.34	0	0	50	0	25.5	37.37	296.56	296.42	0	0
2024-3-17	16:12:37	2024-3-17 16:12	-0.05	2.237	1.962	-20.38	0	0	50	0	25.5	37.37	296.68	296.54	0	0
2024-3-17	16:12:39	2024-3-17 16:12	-0.051	2.237	1.854	-20.28	0	0	50	0	25.5	37.37	296.87	296.72	0	0
2024-3-17	16:12:41	2024-3-17 16:12	-0.052	2.231	1.98	-20.3	0	0	50	0	25.56	37.37	296.9	296.74	0	0
2024-3-17	16:12:43	2024-3-17 16:12	-0.049	2.233	2.035	-20.3	0	0	50	0	25.56	37.37	296.97	296.82	0	0
2024-3-17	16:12:45	2024-3-17 16:12	-0.049	2.233	1.829	-20.31	0	0	50	0	25.56	37.37	297.1	296.96	0	0
2024-3-17	16:12:47	2024-3-17 16:12	-0.051	2.23	1.968	-20.31	0	0	50	0	25.56	37.37	297	296.85	0	0
2024-3-17	16:12:49	2024-3-17 16:12	-0.051	2.231	1.879	-20.25	0	0	50	0	25.5	37.37	297.08	296.93	0	0
2024-3-17	16:12:51	2024-3-17 16:12	-0.05	2.236	1.843	-20.24	0	0	50	0	25.5	37.37	297.19	297.04	0	0
2024-3-17	16:12:53	2024-3-17 16:12	-0.049	2.231	1.938	-20.19	0	0	50	0	25.5	37.37	297.03	296.88	0	0
2024-3-17	16:12:55	2024-3-17 16:12	-0.052	2.227	1.905	-20.13	0	0	50	0	25.56	37.37	296.88	296.73	0	0
2024-3-17	16:12:57	2024-3-17 16:12	-0.053	2.229	2.015	-20.25	0	0	50	0	25.56	37.37	296.92	296.76	0	0
2024-3-17	16:12:59	2024-3-17 16:12	-0.051	2.239	1.881	-20.26	0	0	50	0	25.56	37.37	296.74	296.59	0	0
2024-3-17	16:13:01	2024-3-17 16:13	-0.053	2.231	1.962	-20.18	0	0	50	0	25.56	37.37	296.7	296.54	0	0
2024-3-17	16:13:03	2024-3-17 16:13	-0.055	2.234	1.901	-20.33	0	0	50	0	25.56	37.37	296.74	296.58	0	0
2024-3-17	16:13:05	2024-3-17 16:13	-0.054	2.233	1.856	-20.19	0	0	50	0	25.56	37.37	296.69	296.52	0	0
2024-3-17	16:13:07	2024-3-17 16:13	-0.053	2.233	2.094	-20.19	0	0	50	0	25.56	37.37	296.67	296.51	0	0
2024-3-17	16:13:09	2024-3-17 16:13	-0.056	2.234	1.935	-20.27	0	0	50	0	25.69	37.37	296.81	296.64	0	0
2024-3-17	16:13:11	2024-3-17 16:13	-0.055	2.234	1.916	-20.23	0	0	50	0	25.69	37.37	296.86	296.7	0	0
2024-3-17	16:13:13	2024-3-17 16:13	-0.055	2.232	1.97	-20.21	0	0	50	0	25.69	37.37	296.92	296.76	0	0
2024-3-17	16:13:15	2024-3-17 16:13	-0.059	2.232	1.907	-20.15	0	0	50	0	25.69	37.37	296.97	296.8	0	0
2024-3-17	16:13:17	2024-3-17 16:13	-0.058	2.233	1.893	-20.31	0	0	50	0	25.69	37.37	296.94	296.77	0	0
2024-3-17	16:13:19	2024-3-17 16:13	-0.057	2.24	1.917	-20.32	0	0	50	0	25.56	37.37	297.02	296.85	0	0
2024-3-17	16:13:21	2024-3-17 16:13	-0.054	2.243	1.985	-20.25	0	0	50	0	25.56	37.37	297.09	296.93	0	0
2024-3-17	16:13:23	2024-3-17 16:13	-0.059	2.238	1.936	-20.23	0	0	50	0	25.69	37.37	297.02	296.85	0	0
2024-3-17	16:13:25	2024-3-17 16:13	-0.06	2.231	1.833	-20.23	0	0	50	0	25.56	37.37	297.04	296.86	0	0
2024-3-17	16:13:27	2024-3-17 16:13	-0.059	2.234	1.785	-20.2	0	0	50	0	25.56	37.37	296.94	296.76	0	0
2024-3-17	16:13:29	2024-3-17 16:13	-0.059	2.235	1.799	-20.25	0	0	50	0	25.69	37.37	296.89	296.71	0	0
2024-3-17	16:13:31	2024-3-17 16:13	-0.059	2.234	1.668	-20.23	0	0	50	0	25.69	37.37	296.88	296.7	0	0
2024-3-17	16:13:33	2024-3-17 16:13	-0.06	2.239	1.733	-20.18	0	0	50	0	25.69	37.37	296.77	296.6	0	0
2024-3-17	16:13:35	2024-3-17 16:13	-0.061	2.236	1.873	-20.24	0	0	50	0	25.69	37.37	296.8	296.62	0	0
2024-3-17	16:13:37	2024-3-17 16:13	-0.061	2.238	2.027	-20.37	0	0	50	0	25.69	37.37	296.68	296.5	0	0
2024-3-17	16:13:39	2024-3-17 16:13	-0.06	2.233	1.961	-20.21	0	0	50	0	25.69	37.37	296.71	296.53	0	0
2024-3-17	16:13:41	2024-3-17 16:13	-0.059	2.238	1.956	-20.26	0	0	50	0	25.69	37.37	296.77	296.6	0	0
2024-3-17	16:13:43	2024-3-17 16:13	-0.064	2.233	1.921	-20.19	0	0	50	0	25.81	37.37	296.63	296.44	0	0
2024-3-17	16:13:45	2024-3-17 16:13	-0.064	2.231	1.889	-20.2	0	0	50	0	25.69	37.37	296.67	296.48	0	0
2024-3-17	16:13:47	2024-3-17 16:13	-0.063	2.238	1.994	-20.3	0	0	50	0	25.69	37.37	296.59	296.4	0	0
2024-3-17	16:13:49	2024-3-17 16:13	-0.065	2.232	1.955	-20.31	0	0	50	0	25.69	37.37	296.49	296.3	0	0
2024-3-17	16:13:51	2024-3-17 16:13	-0.063	2.232	1.95	-20.27	0	0	50	0	25.69	37.37	296.51	296.32	0	0
2024-3-17	16:13:53	2024-3-17 16:13	-0.065	2.24	1.866	-20.3	0	0	50	0	25.81	37.37	296.54	296.35	0	0
2024-3-17	16:13:55	2024-3-17 16:13	-0.066	2.236	1.97	-20.22	0	0	50	0	25.81	37.37	296.52	296.32	0	0
2024-3-17	16:13:57	2024-3-17 16:13	-0.064	2.239	1.951	-20.26	0	0	50	0	25.81	37.37	296.72	296.54	0	0
2024-3-17	16:13:59	2024-3-17 16:13	-0.066	2.238	1.861	-20.32	0	0	50	0	25.81	37.37	296.77	296.58	0	0
2024-3-17	16:14:01	2024-3-17 16:14	-0.066	2.239	1.945	-20.28	0	0	50	0	25.81	37.37	296.71	296.52	0	0
2024-3-17	16:14:03	2024-3-17 16:14	-0.065	2.235	1.805	-20.27	0	0	50	0	25.81	37.37	296.76	296.57	0	0
2024-3-17	16:14:05	2024-3-17 16:14	-0.068	2.233	1.957	-20.3	0	0	50	0	25.69	37.37	296.86	296.66	0	0
2024-3-17	16:14:07	2024-3-17 16:14	-0.063	2.238	1.887	-20.34	0	0	50	0	25.69	37.37	296.77	296.58	0	0
2024-3-17	16:14:09	2024-3-17 16:14	-0.068	2.232	1.899	-20.29	0	0	50	0	25.81	37.37	296.98	296.78	0	0
2024-3-17	16:14:11	2024-3-17 16:14	-0.07	2.23	1.883	-20.19	0	0	50	0	25.87	37.37	296.91	296.7	0	0
2024-3-17	16:14:13	2024-3-17 16:14	-0.065	2.233	1.873	-20.22	0	0	50	0	25.87	37.37	296.82	296.63	0	0
2024-3-17	16:14:15	2024-3-17 16:14	-0.066	2.235	1.844	-20.24	0	0	50	0	25.87	37.37	296.81	296.61	0	0
2024-3-17	16:14:17	2024-3-17 16:14	-0.069	2.242	1.999	-20.33	0	0	50	0	25.87	37.37	296.7	296.49	0	0
2024-3-17	16:14:19	2024-3-17 16:14	-0.066	2.241	1.921	-20.34	0	0	50	0	25.87	37.37	296.71	296.52	0	0
2024-3-17	16:14:21	2024-3-17 16:14	-0.067	2.236	1.986	-20.24	0	0	50	0	25.87	37.37	296.74	296.54	0	0
2024-3-17	16:14:23	2024-3-17 16:14	-0.067	2.24	1.967	-20.16	0	0	50	0	25.87	37.37	296.53	296.33	0	0
2024-3-17	16:14:25	2024-3-17 16:14	-0.068	2.239	1.925	-20.26	0	0	50	0	25.87	37.37	296.48	296.28	0	0
2024-3-17	16:14:27	2024-3-17 16:14	-0.07	2.235	1.944	-20.23	0	0	50	0	25.87	37.37	296.59	296.38	0	0
2024-3-17	16:14:29	2024-3-17 16:14	-0.07	2.238	2.049	-20.31	0	0	50	0	25.87	37.37	296.33	296.12	0	0
2024-3-17	16:14:31	2024-3-17 16:14	-0.067	2.238	2.005	-20.27	0	0	50	0	25.87	37.37	296.25	296.05	0	0
2024-3-17	16:14:33	2024-3-17 16:14	-0.067	2.241	1.966	-20.22	0	0	50	0	25.87	37.37	296.25	296.05	0	0
2024-3-17	16:14:35	2024-3-17 16:14	-0.067	2.233	1.878	-20.15	0	0	50	0	25.81	37.37	296.2	296	0	0
2024-3-17	16:14:37	2024-3-17 16:14	-0.072	2.233	2.004	-20.25	0	0	50	0	25.87	37.37	296.39	296.18	0	0
2024-3-17	16:14:39	2024-3-17 16:14	-0.068	2.235	1.904	-20.21	0	0	50	0	25.87	37.37	296.26	296.06	0	0
2024-3-17	16:14:41	2024-3-17 16:14	-0.068	2.238	2.048	-20.23	0	0	50	0	25.87	37.37	296.3	296.1	0	0
2024-3-17	16:14:43	2024-3-17 16:14	-0.069	2.238	1.895	-20.25	0	0	50	0	25.87	37.37	296.4	296.2	0	0
2024-3-17	16:14:45	2024-3-17 16:14	-0.07	2.231	2.025	-20.22	0	0	50	0	25.87	37.37	296.54	296.34	0	0
2024-3-17	16:14:47	2024-3-17 16:14	-0.071	2.234	2.055	-20.28	0	0	50	0	25.87	37.37	296.45	296.24	0	0
2024-3-17	16:14:49	2024-3-17 16:14	-0.073	2.233	1.959	-20.23	0	0	50	0	25.87	37.37	296.5	296.28	0	0
2024-3-17	16:14:51	2024-3-17 16:14	-0.071	2.238	2.083	-20.22	0	0	50	0	25.87	37.37	296.56	296.35	0	0
2024-3-17	16:14:53	2024-3-17 16:14	-0.071	2.236	1.996	-20.24	0	0	50	0	25.87	37.37	296.5	296.29	0	0
2024-3-17	16:14:55	2024-3-17 16:14	-0.07	2.239	1.951	-20.18	0	0	50	0	25.87	37.37	296.72	296.51	0	0
2024-3-17	16:14:57	2024-3-17 16:14	-0.071	2.235	1.899	-20.3	0	0	50	0	25.87	37.37	296.73	296.52	0	0
2024-3-17	16:14:59	2024-3-17 16:14	-0.07	2.233	1.964	-20.27	0	0	50	0	25.87	37.37	296.8	296.59	0	0
2024-3-17	16:15:01	2024-3-17 16:15	-0.074	2.234	1.957	-20.23	0	0	50	0	25.87	37.37	296.86	296.64	0	0
2024-3-17	16:15:03	2024-3-17 16:15	-0.07	2.236	1.971	-20.16	0	0	50	0	25.87	37.37	296.74	296.53	0	0
2024-3-17	16:15:05	2024-3-17 16:15	-0.073	2.238	1.939	-20.28	0	0	50	0	25.87	37.37	296.78	296.56	0	0
2024-3-17	16:15:07	2024-3-17 16:15	-0.072	2.237	1.88	-20.31	0	0	50	0	25.87	37.37	296.83	296.61	0	0
2024-3-17	16:15:09	2024-3-17 16:15	-0.075	2.237	1.875	-20.29	0	0	50	0	25.87	37.37	296.83	296.61	0	0
2024-3-17	16:15:11	2024-3-17 16:15	-0.074	2.237	2.045	-20.23	0	0	50	0	25.87	37.37	296.82	296.6	0	0
2024-3-17	16:15:13	2024-3-17 16:15	-0.073	2.235	2.055	-20.27	0	0	50	0	25.87	37.37	296.87	296.66	0	0
2024-3-17	16:15:15	2024-3-17 16:15	-0.072	2.232	2.001	-20.2	0	0	50	0	25.87	37.37	296.87	296.65	0	0
2024-3-17	16:15:17	2024-3-17 16:15	-0.072	2.231	1.92	-20.36	0	0	50	0	25.81	37.37	296.9	296.69	0	0
2024-3-17	16:15:19	2024-3-17 16:15	-0.072	2.233	1.976	-20.18	0	0	50	0	25.81	37.37	296.89	296.68	0	0
2024-3-17	16:15:21	2024-3-17 16:15	-0.072	2.232	1.905	-20.29	0	0	50	0	25.87	37.37	296.98	296.77	0	0
2024-3-17	16:15:23	2024-3-17 16:15	-0.073	2.235	2.025	-20.21	0	0	50	0	25.87	37.37	296.94	296.73	0	0
2024-3-17	16:15:25	2024-3-17 16:15	-0.073	2.235	2.015	-20.14	0	0	50	0	26	37.37	296.88	296.66	0	0
2024-3-17	16:15:27	2024-3-17 16:15	-0.073	2.234	1.95	-20.21	0	0	50	0	25.87	37.37	296.79	296.57	0	0
2024-3-17	16:15:29	2024-3-17 16:15	-0.076	2.231	1.942	-20.17	0	0	50	0	25.87	37.37	296.75	296.52	0	0
2024-3-17	16:15:31	2024-3-17 16:15	-0.074	2.234	1.954	-20.26	0	0	50	0	25.87	37.37	296.49	296.27	0	0
2024-3-17	16:15:33	2024-3-17 16:15	-0.076	2.236	1.987	-20.2	0	0	50	0	25.87	37.37	296.52	296.29	0	0
2024-3-17	16:15:35	2024-3-17 16:15	-0.074	2.236	1.937	-20.21	0	0	50	0	25.81	37.37	296.54	296.33	0	0
2024-3-17	16:15:37	2024-3-17 16:15	-0.07	2.236	1.861	-20.26	0	0	50	0	25.81	37.37	296.77	296.56	0	0
2024-3-17	16:15:39	2024-3-17 16:15	-0.075	2.236	1.986	-20.27	0	0	50	0	25.81	37.37	296.82	296.6	0	0
2024-3-17	16:15:41	2024-3-17 16:15	-0.073	2.231	1.893	-20.19	0	0	50	0	25.81	37.37	296.63	296.41	0	0
2024-3-17	16:15:43	2024-3-17 16:15	-0.078	2.234	1.975	-20.2	0	0	50	0	25.81	37.37	296.54	296.31	0	0
2024-3-17	16:15:45	2024-3-17 16:15	-0.076	2.234	2.012	-20.25	0	0	50	0	25.81	37.37	296.55	296.32	0	0
2024-3-17	16:15:47	2024-3-17 16:15	-0.075	2.235	1.871	-20.34	0	0	50	0	25.87	37.37	296.5	296.27	0	0
2024-3-17	16:15:49	2024-3-17 16:15	-0.077	2.233	1.925	-20.24	0	0	50	0	25.87	37.37	296.27	296.04	0	0
2024-3-17	16:15:51	2024-3-17 16:15	-0.076	2.231	2.03	-20.26	0	0	50	0	25.87	37.37	296.52	296.3	0	0
2024-3-17	16:15:53	2024-3-17 16:15	-0.076	2.239	1.952	-20.24	0	0	50	0	25.87	37.37	296.56	296.33	0	0
2024-3-17	16:15:55	2024-3-17 16:15	-0.077	2.237	2.007	-20.19	0	0	50	0	25.81	37.31	296.57	296.34	0	0
2024-3-17	16:15:57	2024-3-17 16:15	-0.076	2.235	1.947	-20.35	0	0	50	0	25.81	37.31	296.53	296.3	0	0
2024-3-17	16:15:59	2024-3-17 16:15	-0.077	2.236	2.035	-20.18	0	0	50	0	25.81	37.31	296.34	296.11	0	0
2024-3-17	16:16:01	2024-3-17 16:16	-0.079	2.241	2.06	-20.31	0	0	50	0	25.81	37.31	296.41	296.18	0	0
2024-3-17	16:16:03	2024-3-17 16:16	-0.079	2.233	1.957	-20.23	0	0	50	0	25.81	37.31	296.45	296.21	0	0
2024-3-17	16:16:05	2024-3-17 16:16	-0.073	2.24	2.046	-20.3	0	0	50	0	25.81	37.37	296.4	296.18	0	0
2024-3-17	16:16:07	2024-3-17 16:16	-0.075	2.237	2.066	-20.26	0	0	50	0	25.81	37.37	296.48	296.26	0	0
2024-3-17	16:16:09	2024-3-17 16:16	-0.076	2.235	1.919	-20.26	0	0	50	0	25.81	37.37	296.48	296.26	0	0
2024-3-17	16:16:11	2024-3-17 16:16	-0.075	2.231	1.929	-20.21	0	0	50	0	25.69	37.37	296.54	296.32	0	0
2024-3-17	16:16:13	2024-3-17 16:16	-0.079	2.234	2.07	-20.13	0	0	50	0	25.81	37.37	296.38	296.15	0	0
2024-3-17	16:16:15	2024-3-17 16:16	-0.08	2.233	1.933	-20.26	0	0	50	0	25.81	37.37	297.09	296.85	0	0
2024-3-17	16:16:17	2024-3-17 16:16	-0.077	2.228	2.057	-20.3	0	0	50	0	25.81	37.31	297.82	297.59	0	0
2024-3-17	16:16:19	2024-3-17 16:16	-0.079	2.225	1.912	-20.25	0	0	50	0	25.81	37.31	297.72	297.48	0	0
2024-3-17	16:16:21	2024-3-17 16:16	-0.075	2.228	1.925	-20.25	0	0	50	0	25.81	37.31	297.88	297.66	0	0
2024-3-17	16:16:23	2024-3-17 16:16	-0.078	2.226	2.024	-20.17	0	0	50	0	25.69	37.31	298.02	297.78	0	0
2024-3-17	16:16:25	2024-3-17 16:16	-0.081	2.22	1.907	-20.24	0	0	50	0	25.81	37.31	298.12	297.88	0	0
2024-3-17	16:16:27	2024-3-17 16:16	-0.078	2.222	1.899	-20.22	0	0	50	0	25.81	37.31	298.16	297.93	0	0
2024-3-17	16:16:29	2024-3-17 16:16	-0.079	2.229	1.936	-20.25	0	0	50	0	25.81	37.37	298.06	297.82	0	0
2024-3-17	16:16:31	2024-3-17 16:16	-0.076	2.226	2.035	-20.23	0	0	50	0	25.69	37.37	298.07	297.85	0	0
2024-3-17	16:16:33	2024-3-17 16:16	-0.079	2.224	1.965	-20.16	0	0	50	0	25.69	37.37	298.22	297.99	0	0
2024-3-17	16:16:35	2024-3-17 16:16	-0.08	2.229	1.939	-20.18	0	0	50	0	25.69	37.37	298.22	297.98	0	0
2024-3-17	16:16:37	2024-3-17 16:16	-0.08	2.23	2.038	-20.36	0	0	50	0	25.69	37.37	298.25	298.01	0	0
2024-3-17	16:16:39	2024-3-17 16:16	-0.079	2.226	1.962	-20.21	0	0	50	0	25.69	37.31	298.31	298.07	0	0
2024-3-17	16:16:41	2024-3-17 16:16	-0.078	2.231	1.91	-20.3	0	0	50	0	25.56	37.31	298.13	297.9	0	0
2024-3-17	16:16:43	2024-3-17 16:16	-0.083	2.231	1.949	-20.19	0	0	50	0	25.69	37.31	298.12	297.87	0	0
2024-3-17	16:16:45	2024-3-17 16:16	-0.082	2.226	2.026	-20.21	0	0	50	0	25.81	37.31	298.18	297.93	0	0
2024-3-17	16:16:47	2024-3-17 16:16	-0.081	2.223	1.97	-20.3	0	0	50	0	25.81	37.31	298.13	297.88	0	0
2024-3-17	16:16:49	2024-3-17 16:16	-0.079	2.227	1.943	-20.28	0	0	50	0	25.69	37.31	298.13	297.89	0	0
2024-3-17	16:16:51	2024-3-17 16:16	-0.08	2.231	1.944	-20.29	0	0	50	0	25.69	37.31	298.14	297.9	0	0
2024-3-17	16:16:53	2024-3-17 16:16	-0.084	2.228	1.958	-20.29	0	0	50	0	25.69	37.31	298.21	297.96	0	0
2024-3-17	16:16:55	2024-3-17 16:16	-0.083	2.226	1.932	-20.33	0	0	50	0	25.69	37.31	298.18	297.93	0	0
2024-3-17	16:16:57	2024-3-17 16:16	-0.081	2.222	2.068	-20.22	0	0	50	0	25.69	37.31	298.31	298.07	0	0
2024-3-17	16:16:59	2024-3-17 16:16	-0.082	2.227	2.006	-20.2	0	0	50	0	25.69	37.31	298.36	298.12	0	0
2024-3-17	16:17:01	2024-3-17 16:17	-0.082	2.226	1.87	-20.29	0	0	50	0	25.69	37.31	298.37	298.12	0	0
2024-3-17	16:17:03	2024-3-17 16:17	-0.084	2.225	1.994	-20.15	0	0	50	0	25.69	37.31	298.27	298.02	0	0
2024-3-17	16:17:05	2024-3-17 16:17	-0.084	2.226	1.974	-20.25	0	0	50	0	25.69	37.31	298.24	297.99	0	0
2024-3-17	16:17:07	2024-3-17 16:17	-0.085	2.228	2.062	-20.17	0	0	50	0	25.56	37.31	298.26	298.01	0	0
2024-3-17	16:17:09	2024-3-17 16:17	-0.084	2.22	1.961	-20.2	0	0	50	0	25.69	37.31	298.29	298.04	0	0
2024-3-17	16:17:11	2024-3-17 16:17	-0.081	2.223	2.044	-20.17	0	0	50	0	25.69	37.31	298.24	297.99	0	0
2024-3-17	16:17:13	2024-3-17 16:17	-0.084	2.231	2.014	-20.22	0	0	50	0	25.69	37.31	298.16	297.91	0	0
2024-3-17	16:17:15	2024-3-17 16:17	-0.087	2.228	1.959	-20.23	0	0	50	0	25.69	37.31	298.08	297.82	0	0
2024-3-17	16:17:17	2024-3-17 16:17	-0.086	2.229	1.942	-20.37	0	0	50	0	25.56	37.31	297.88	297.62	0	0
2024-3-17	16:17:19	2024-3-17 16:17	-0.086	2.226	1.974	-20.33	0	0	50	0	25.56	37.31	297.75	297.49	0	0
2024-3-17	16:17:21	2024-3-17 16:17	-0.084	2.221	1.911	-20.19	0	0	50	0	25.5	37.31	297.87	297.62	0	0
2024-3-17	16:17:23	2024-3-17 16:17	-0.085	2.222	2.007	-20.17	0	0	50	0	25.56	37.31	298.06	297.81	0	0
2024-3-17	16:17:25	2024-3-17 16:17	-0.084	2.228	2.091	-20.16	0	0	50	0	25.56	37.31	297.98	297.73	0	0
2024-3-17	16:17:27	2024-3-17 16:17	-0.087	2.231	1.997	-20.29	0	0	50	0	25.69	37.31	297.91	297.65	0	0
2024-3-17	16:17:29	2024-3-17 16:17	-0.085	2.227	1.966	-20.3	0	0	50	0	25.69	37.31	297.73	297.47	0	0
2024-3-17	16:17:31	2024-3-17 16:17	-0.082	2.222	1.924	-20.18	0	0	50	0	25.56	37.31	297.72	297.48	0	0
2024-3-17	16:17:33	2024-3-17 16:17	-0.089	2.227	1.897	-20.26	0	0	50	0	25.56	37.31	297.69	297.42	0	0
2024-3-17	16:17:35	2024-3-17 16:17	-0.085	2.229	1.929	-20.2	0	0	50	0	25.56	37.31	297.82	297.57	0	0
2024-3-17	16:17:37	2024-3-17 16:17	-0.086	2.224	1.941	-20.23	0	0	50	0	25.56	37.31	297.92	297.66	0	0
2024-3-17	16:17:39	2024-3-17 16:17	-0.086	2.224	1.874	-20.23	0	0	50	0	25.56	37.31	297.95	297.7	0	0
2024-3-17	16:17:41	2024-3-17 16:17	-0.087	2.229	1.871	-20.28	0	0	50	0	25.69	37.31	297.8	297.54	0	0
2024-3-17	16:17:43	2024-3-17 16:17	-0.089	2.228	1.919	-20.22	0	0	50	0	25.69	37.31	297.74	297.48	0	0
2024-3-17	16:17:45	2024-3-17 16:17	-0.086	2.226	1.909	-20.19	0	0	50	0	25.69	37.31	297.76	297.5	0	0
2024-3-17	16:17:47	2024-3-17 16:17	-0.089	2.229	2.012	-20.24	0	0	50	0	25.56	37.31	297.72	297.45	0	0
2024-3-17	16:17:49	2024-3-17 16:17	-0.088	2.227	1.947	-20.32	0	0	50	0	25.56	37.31	297.95	297.69	0	0
2024-3-17	16:17:51	2024-3-17 16:17	-0.088	2.224	1.992	-20.29	0	0	50	0	25.56	37.31	298.19	297.93	0	0
2024-3-17	16:17:53	2024-3-17 16:17	-0.089	2.22	2.07	-20.18	0	0	50	0	25.56	37.31	298.31	298.04	0	0
2024-3-17	16:17:55	2024-3-17 16:17	-0.089	2.226	1.918	-20.18	0	0	50	0	25.69	37.31	298.29	298.02	0	0
2024-3-17	16:17:57	2024-3-17 16:17	-0.089	2.233	1.987	-20.2	0	0	50	0	25.69	37.31	298.09	297.83	0	0
2024-3-17	16:17:59	2024-3-17 16:17	-0.094	2.23	1.966	-20.34	0	0	50	0	25.69	37.31	298.04	297.76	0	0
2024-3-17	16:18:01	2024-3-17 16:18	-0.09	2.231	1.974	-20.25	0	0	50	0	25.56	37.31	297.99	297.72	0	0
2024-3-17	16:18:03	2024-3-17 16:18	-0.091	2.228	2.004	-20.16	0	0	50	0	25.56	37.31	298.07	297.8	0	0
2024-3-17	16:18:05	2024-3-17 16:18	-0.092	2.228	1.843	-20.23	0	0	50	0	25.56	37.31	298.05	297.78	0	0
2024-3-17	16:18:07	2024-3-17 16:18	-0.09	2.227	1.919	-20.33	0	0	50	0	25.56	37.31	298	297.73	0	0
2024-3-17	16:18:09	2024-3-17 16:18	-0.092	2.225	1.944	-20.25	0	0	50	0	25.56	37.31	297.98	297.7	0	0
2024-3-17	16:18:11	2024-3-17 16:18	-0.088	2.231	1.782	-20.18	0	0	50	0	25.5	37.31	298.01	297.75	0	0
2024-3-17	16:18:13	2024-3-17 16:18	-0.091	2.229	1.873	-20.21	0	0	50	0	25.5	37.31	297.98	297.7	0	0
2024-3-17	16:18:15	2024-3-17 16:18	-0.092	2.236	2.019	-20.18	0	0	50	0	25.56	37.31	297.94	297.67	0	0
2024-3-17	16:18:17	2024-3-17 16:18	-0.091	2.234	1.935	-20.34	0	0	50	0	25.56	37.31	297.89	297.62	0	0
2024-3-17	16:18:19	2024-3-17 16:18	-0.091	2.232	1.908	-20.25	0	0	50	0	25.5	37.31	297.86	297.59	0	0
2024-3-17	16:18:21	2024-3-17 16:18	-0.094	2.233	1.974	-20.32	0	0	50	0	25.5	37.31	297.7	297.43	0	0
2024-3-17	16:18:23	2024-3-17 16:18	-0.093	2.23	1.931	-20.36	0	0	50	0	25.56	37.31	297.75	297.47	0	0
2024-3-17	16:18:25	2024-3-17 16:18	-0.092	2.229	1.936	-20.37	0	0	50	0	25.69	37.31	297.63	297.35	0	0
2024-3-17	16:18:27	2024-3-17 16:18	-0.095	2.226	1.958	-20.28	0	0	50	0	25.56	37.31	297.63	297.35	0	0
2024-3-17	16:18:29	2024-3-17 16:18	-0.093	2.232	1.963	-20.27	0	0	50	0	25.56	37.31	297.73	297.45	0	0
2024-3-17	16:18:31	2024-3-17 16:18	-0.092	2.227	1.938	-20.32	0	0	50	0	25.56	37.31	297.7	297.42	0	0
2024-3-17	16:18:33	2024-3-17 16:18	-0.096	2.23	1.99	-20.22	0	0	50	0	25.56	37.31	297.77	297.48	0	0
2024-3-17	16:18:35	2024-3-17 16:18	-0.096	2.233	2.028	-20.22	0	0	50	0	25.5	37.31	297.79	297.51	0	0
2024-3-17	16:18:37	2024-3-17 16:18	-0.095	2.231	1.858	-20.24	0	0	50	0	25.5	37.31	297.66	297.38	0	0
2024-3-17	16:18:39	2024-3-17 16:18	-0.094	2.23	1.99	-20.28	0	0	50	0	25.56	37.31	297.85	297.58	0	0
2024-3-17	16:18:41	2024-3-17 16:18	-0.095	2.234	1.931	-20.3	0	0	50	0	25.56	37.31	297.04	296.75	0	0
2024-3-17	16:18:43	2024-3-17 16:18	-0.093	2.255	1.969	-20.12	0	0	50	0	25.56	37.31	294.5	294.23	0	0
2024-3-17	16:18:45	2024-3-17 16:18	-0.093	2.255	1.982	-20.23	0	0	50	0	25.56	37.31	294.56	294.28	0	0
2024-3-17	16:18:47	2024-3-17 16:18	-0.094	2.256	1.918	-20.27	0	0	50	0	25.56	37.31	294.55	294.27	0	0
2024-3-17	16:18:49	2024-3-17 16:18	-0.096	2.249	2.061	-20.22	0	0	50	0	25.56	37.31	294.47	294.19	0	0
2024-3-17	16:18:51	2024-3-17 16:18	-0.096	2.253	2.04	-20.21	0	0	50	0	25.56	37.31	294.55	294.27	0	0
2024-3-17	16:18:53	2024-3-17 16:18	-0.095	2.255	2.102	-20.19	0	0	50	0	25.56	37.31	294.71	294.43	0	0
2024-3-17	16:18:55	2024-3-17 16:18	-0.096	2.258	2.005	-20.21	0	0	50	0	25.56	37.31	294.64	294.36	0	0
2024-3-17	16:18:57	2024-3-17 16:18	-0.096	2.253	1.877	-20.26	0	0	50	0	25.56	37.31	294.68	294.39	0	0
2024-3-17	16:18:59	2024-3-17 16:18	-0.096	2.246	1.89	-20.21	0	0	50	0	25.5	37.31	294.74	294.46	0	0
2024-3-17	16:19:01	2024-3-17 16:19	-0.098	2.251	1.975	-20.23	0	0	50	0	25.5	37.31	294.61	294.32	0	0
2024-3-17	16:19:03	2024-3-17 16:19	-0.099	2.255	2.04	-20.25	0	0	50	0	25.5	37.31	294.48	294.19	0	0
2024-3-17	16:19:05	2024-3-17 16:19	-0.098	2.258	1.932	-20.24	0	0	50	0	25.5	37.31	294.35	294.06	0	0
2024-3-17	16:19:07	2024-3-17 16:19	-0.099	2.253	2.05	-20.26	0	0	50	0	25.56	37.31	294.42	294.13	0	0
2024-3-17	16:19:09	2024-3-17 16:19	-0.099	2.248	1.992	-20.34	0	0	50	0	25.56	37.31	294.42	294.13	0	0
2024-3-17	16:19:11	2024-3-17 16:19	-0.103	2.252	2.012	-20.28	0	0	50	0	25.56	37.31	294.5	294.2	0	0
2024-3-17	16:19:13	2024-3-17 16:19	-0.1	2.254	1.962	-20.25	0	0	50	0	25.56	37.31	294.48	294.18	0	0
2024-3-17	16:19:15	2024-3-17 16:19	-0.1	2.256	1.935	-20.2	0	0	50	0	25.56	37.31	294.34	294.05	0	0
2024-3-17	16:19:17	2024-3-17 16:19	-0.103	2.247	2.096	-20.24	0	0	50	0	25.56	37.31	294.22	293.92	0	0
2024-3-17	16:19:19	2024-3-17 16:19	-0.101	2.248	1.943	-20.25	0	0	50	0	25.5	37.31	294.12	293.83	0	0
2024-3-17	16:19:21	2024-3-17 16:19	-0.102	2.251	1.956	-20.35	0	0	50	0	25.5	37.31	294.23	293.93	0	0
2024-3-17	16:19:23	2024-3-17 16:19	-0.104	2.247	2.003	-20.21	0	0	50	0	25.5	37.31	294.3	293.99	0	0
2024-3-17	16:19:25	2024-3-17 16:19	-0.103	2.246	1.887	-20.27	0	0	50	0	25.5	37.31	294.43	294.12	0	0
2024-3-17	16:19:27	2024-3-17 16:19	-0.103	2.251	1.947	-20.25	0	0	50	0	25.56	37.31	294.51	294.21	0	0
2024-3-17	16:19:29	2024-3-17 16:19	-0.104	2.254	2.021	-20.29	0	0	50	0	25.56	37.31	294.42	294.11	0	0
2024-3-17	16:19:31	2024-3-17 16:19	-0.106	2.254	2.093	-20.2	0	0	50	0	25.56	37.31	294.36	294.05	0	0
2024-3-17	16:19:33	2024-3-17 16:19	-0.104	2.256	2.059	-20.22	0	0	50	0	25.5	37.31	294.41	294.1	0	0
2024-3-17	16:19:35	2024-3-17 16:19	-0.106	2.252	2.12	-20.2	0	0	50	0	25.56	37.31	294.43	294.12	0	0
2024-3-17	16:19:37	2024-3-17 16:19	-0.106	2.262	2.057	-20.2	0	0	50	0	25.56	37.31	294.23	293.92	0	0
2024-3-17	16:19:39	2024-3-17 16:19	-0.107	2.259	2.113	-20.29	0	0	50	0	25.5	37.31	294.08	293.77	0	0
2024-3-17	16:19:41	2024-3-17 16:19	-0.107	2.251	2.122	-20.22	0	0	50	0	25.5	37.31	294.15	293.83	0	0
2024-3-17	16:19:43	2024-3-17 16:19	-0.106	2.253	1.934	-20.22	0	0	50	0	25.5	37.31	294.2	293.89	0	0
2024-3-17	16:19:45	2024-3-17 16:19	-0.102	2.246	2.045	-20.21	0	0	50	0	25.56	37.31	294.57	294.27	0	0
2024-3-17	16:19:47	2024-3-17 16:19	-0.106	2.246	1.924	-20.21	0	0	50	0	25.56	37.31	294.88	294.57	0	0
2024-3-17	16:19:49	2024-3-17 16:19	-0.106	2.253	2.088	-20.2	0	0	50	0	25.56	37.31	294.84	294.52	0	0
2024-3-17	16:19:51	2024-3-17 16:19	-0.108	2.252	1.946	-20.25	0	0	50	0	25.56	37.31	294.95	294.63	0	0
2024-3-17	16:19:53	2024-3-17 16:19	-0.106	2.249	1.961	-20.27	0	0	50	0	25.5	37.31	294.86	294.55	0	0
2024-3-17	16:19:55	2024-3-17 16:19	-0.109	2.247	1.907	-20.16	0	0	50	0	25.5	37.31	294.9	294.58	0	0
2024-3-17	16:19:57	2024-3-17 16:19	-0.108	2.249	1.795	-20.28	0	0	50	0	25.56	37.31	294.78	294.46	0	0
2024-3-17	16:19:59	2024-3-17 16:19	-0.105	2.254	1.911	-20.28	0	0	50	0	25.5	37.31	294.5	294.19	0	0
2024-3-17	16:20:01	2024-3-17 16:20	-0.105	2.256	2.002	-20.3	0	0	50	0	25.5	37.31	294.49	294.18	0	0
2024-3-17	16:20:03	2024-3-17 16:20	-0.108	2.252	2.071	-20.16	0	0	50	0	25.5	37.31	294.37	294.05	0	0
2024-3-17	16:20:05	2024-3-17 16:20	-0.106	2.257	1.973	-20.25	0	0	50	0	25.56	37.31	294.34	294.03	0	0
2024-3-17	16:20:07	2024-3-17 16:20	-0.105	2.254	2.098	-20.29	0	0	50	0	25.56	37.31	294.27	293.96	0	0
2024-3-17	16:20:09	2024-3-17 16:20	-0.107	2.258	1.971	-20.27	0	0	50	0	25.56	37.31	294.27	293.95	0	0
2024-3-17	16:20:11	2024-3-17 16:20	-0.108	2.256	2.065	-20.28	0	0	50	0	25.5	37.31	294.13	293.81	0	0
2024-3-17	16:20:13	2024-3-17 16:20	-0.107	2.254	2.026	-20.21	0	0	50	0	25.5	37.31	294.05	293.73	0	0
2024-3-17	16:20:15	2024-3-17 16:20	-0.106	2.257	2.171	-20.25	0	0	50	0	25.56	37.31	294.08	293.77	0	0
2024-3-17	16:20:17	2024-3-17 16:20	-0.107	2.256	2.091	-20.34	0	0	50	0	25.5	37.31	294.02	293.7	0	0
2024-3-17	16:20:19	2024-3-17 16:20	-0.106	2.243	2.008	-20.23	0	0	50	0	25.5	37.31	293.97	293.66	0	0
2024-3-17	16:20:21	2024-3-17 16:20	-0.105	2.25	2.106	-20.21	0	0	50	0	25.5	37.31	294.03	293.72	0	0
2024-3-17	16:20:23	2024-3-17 16:20	-0.108	2.249	2.014	-20.3	0	0	50	0	25.5	37.31	294.1	293.78	0	0
2024-3-17	16:20:25	2024-3-17 16:20	-0.105	2.259	2.013	-20.27	0	0	50	0	25.5	37.31	294.04	293.73	0	0
2024-3-17	16:20:27	2024-3-17 16:20	-0.112	2.252	2.078	-20.33	0	0	50	0	25.5	37.31	294.08	293.75	0	0
2024-3-17	16:20:29	2024-3-17 16:20	-0.111	2.252	1.955	-20.29	0	0	50	0	25.56	37.31	294.16	293.83	0	0
2024-3-17	16:20:31	2024-3-17 16:20	-0.11	2.249	2.034	-20.25	0	0	50	0	25.5	37.31	294.26	293.93	0	0
2024-3-17	16:20:33	2024-3-17 16:20	-0.112	2.251	2.047	-20.24	0	0	50	0	25.5	37.31	294.35	294.02	0	0
2024-3-17	16:20:35	2024-3-17 16:20	-0.111	2.251	1.99	-20.13	0	0	50	0	25.56	37.31	294.34	294.01	0	0
2024-3-17	16:20:37	2024-3-17 16:20	-0.113	2.258	2.067	-20.26	0	0	50	0	25.56	37.31	294.41	294.07	0	0
2024-3-17	16:20:39	2024-3-17 16:20	-0.113	2.256	1.958	-20.35	0	0	50	0	25.5	37.31	294.43	294.1	0	0
2024-3-17	16:20:41	2024-3-17 16:20	-0.114	2.257	2.05	-20.29	0	0	50	0	25.5	37.31	294.4	294.06	0	0
2024-3-17	16:20:43	2024-3-17 16:20	-0.112	2.248	2.119	-20.21	0	0	50	0	25.56	37.31	294.45	294.12	0	0
2024-3-17	16:20:45	2024-3-17 16:20	-0.111	2.255	2.028	-20.26	0	0	50	0	25.5	37.31	294.48	294.15	0	0
2024-3-17	16:20:47	2024-3-17 16:20	-0.117	2.257	2.057	-20.3	0	0	50	0	25.5	37.31	294.48	294.13	0	0
2024-3-17	16:20:49	2024-3-17 16:20	-0.113	2.251	2.111	-20.24	0	0	50	0	25.5	37.31	294.43	294.1	0	0
2024-3-17	16:20:51	2024-3-17 16:20	-0.114	2.254	2.057	-20.32	0	0	50	0	25.5	37.31	294.49	294.16	0	0
2024-3-17	16:20:53	2024-3-17 16:20	-0.113	2.25	1.995	-20.22	0	0	50	0	25.5	37.31	294.34	294.01	0	0
2024-3-17	16:20:55	2024-3-17 16:20	-0.114	2.254	2.017	-20.22	0	0	50	0	25.5	37.31	294.23	293.9	0	0
2024-3-17	16:20:57	2024-3-17 16:20	-0.117	2.254	2.093	-20.33	0	0	50	0	25.5	37.31	294.31	293.97	0	0
2024-3-17	16:20:59	2024-3-17 16:20	-0.112	2.251	2.027	-20.28	0	0	50	0	25.5	37.31	294.33	294	0	0
2024-3-17	16:21:01	2024-3-17 16:21	-0.118	2.254	2.018	-20.24	0	0	50	0	25.5	37.31	294.42	294.07	0	0
2024-3-17	16:21:03	2024-3-17 16:21	-0.116	2.252	1.939	-20.13	0	0	50	0	25.5	37.31	294.46	294.12	0	0
2024-3-17	16:21:05	2024-3-17 16:21	-0.113	2.254	2.209	-20.23	0	0	50	0	25.56	37.31	294.6	294.27	0	0
2024-3-17	16:21:07	2024-3-17 16:21	-0.115	2.253	2.046	-20.24	0	0	50	0	25.56	37.31	294.66	294.32	0	0
2024-3-17	16:21:09	2024-3-17 16:21	-0.113	2.246	1.985	-20.26	0	0	50	0	25.37	37.31	294.66	294.32	0	0
2024-3-17	16:21:11	2024-3-17 16:21	-0.116	2.25	2.102	-20.18	0	0	50	0	25.5	37.31	294.54	294.2	0	0
2024-3-17	16:21:13	2024-3-17 16:21	-0.115	2.251	2.007	-20.21	0	0	50	0	25.69	37.31	294.16	293.83	0	0
2024-3-17	16:21:15	2024-3-17 16:21	-0.112	2.253	2.101	-20.21	0	0	50	0	25.69	37.31	294.18	293.85	0	0
2024-3-17	16:21:17	2024-3-17 16:21	-0.115	2.252	2.072	-20.3	0	0	50	0	25.69	37.31	294.42	294.08	0	0
2024-3-17	16:21:19	2024-3-17 16:21	-0.113	2.246	2.056	-20.18	0	0	50	0	25.69	37.31	294.67	294.33	0	0
2024-3-17	16:21:21	2024-3-17 16:21	-0.115	2.252	1.998	-20.24	0	0	50	0	25.56	37.31	294.76	294.42	0	0
2024-3-17	16:21:23	2024-3-17 16:21	-0.116	2.249	1.987	-20.19	0	0	50	0	25.56	37.31	294.58	294.24	0	0
2024-3-17	16:21:25	2024-3-17 16:21	-0.116	2.258	2.116	-20.16	0	0	50	0	25.56	37.31	294.5	294.16	0	0
2024-3-17	16:21:27	2024-3-17 16:21	-0.116	2.257	2.047	-20.27	0	0	50	0	25.56	37.31	294.33	293.99	0	0
2024-3-17	16:21:29	2024-3-17 16:21	-0.117	2.249	2.027	-20.2	0	0	50	0	25.56	37.31	294.28	293.93	0	0
2024-3-17	16:21:31	2024-3-17 16:21	-0.116	2.249	2.071	-20.17	0	0	50	0	25.56	37.31	294.29	293.94	0	0
2024-3-17	16:21:33	2024-3-17 16:21	-0.117	2.255	2.037	-20.26	0	0	50	0	25.5	37.31	294.22	293.88	0	0
2024-3-17	16:21:35	2024-3-17 16:21	-0.117	2.25	2.107	-20.23	0	0	50	0	25.5	37.31	294.35	294.01	0	0
2024-3-17	16:21:37	2024-3-17 16:21	-0.116	2.25	2.022	-20.29	0	0	50	0	25.56	37.31	294.51	294.17	0	0
2024-3-17	16:21:39	2024-3-17 16:21	-0.117	2.253	2.102	-20.2	0	0	50	0	25.56	37.31	294.58	294.24	0	0
2024-3-17	16:21:41	2024-3-17 16:21	-0.117	2.257	2.088	-20.22	0	0	50	0	25.56	37.31	294.61	294.26	0	0
2024-3-17	16:21:43	2024-3-17 16:21	-0.118	2.252	2.055	-20.24	0	0	50	0	25.56	37.31	294.65	294.3	0	0
2024-3-17	16:21:45	2024-3-17 16:21	-0.117	2.254	2.108	-20.24	0	0	50	0	25.56	37.31	294.62	294.28	0	0
2024-3-17	16:21:47	2024-3-17 16:21	-0.118	2.254	2.065	-20.21	0	0	50	0	25.56	37.31	294.69	294.34	0	0
2024-3-17	16:21:49	2024-3-17 16:21	-0.116	2.254	2.133	-20.29	0	0	50	0	25.56	37.31	294.72	294.38	0	0
2024-3-17	16:21:51	2024-3-17 16:21	-0.117	2.249	2.035	-20.17	0	0	50	0	25.56	37.31	294.82	294.48	0	0
2024-3-17	16:21:53	2024-3-17 16:21	-0.117	2.25	1.954	-20.18	0	0	50	0	25.56	37.31	294.74	294.39	0	0
2024-3-17	16:21:55	2024-3-17 16:21	-0.117	2.253	2.067	-20.1	0	0	50	0	25.56	37.31	294.77	294.42	0	0
2024-3-17	16:21:57	2024-3-17 16:21	-0.118	2.256	2.109	-20.41	0	0	50	0	25.56	37.31	294.71	294.36	0	0
2024-3-17	16:21:59	2024-3-17 16:21	-0.119	2.252	2.158	-20.17	0	0	50	0	25.56	37.31	294.81	294.45	0	0
2024-3-17	16:22:01	2024-3-17 16:22	-0.122	2.248	2.061	-20.24	0	0	50	0	25.56	37.31	294.8	294.45	0	0
2024-3-17	16:22:03	2024-3-17 16:22	-0.118	2.248	2.043	-20.17	0	0	50	0	25.5	37.31	294.94	294.59	0	0
2024-3-17	16:22:05	2024-3-17 16:22	-0.123	2.252	2.005	-20.25	0	0	50	0	25.56	37.31	294.93	294.56	0	0
2024-3-17	16:22:07	2024-3-17 16:22	-0.121	2.25	1.993	-20.24	0	0	50	0	25.56	37.25	294.89	294.54	0	0
2024-3-17	16:22:09	2024-3-17 16:22	-0.119	2.251	2.074	-20.31	0	0	50	0	25.5	37.25	294.81	294.46	0	0
2024-3-17	16:22:11	2024-3-17 16:22	-0.123	2.247	2.011	-20.24	0	0	50	0	25.5	37.25	294.86	294.5	0	0
2024-3-17	16:22:13	2024-3-17 16:22	-0.123	2.252	2.043	-20.36	0	0	50	0	25.5	37.25	294.7	294.34	0	0
2024-3-17	16:22:15	2024-3-17 16:22	-0.121	2.254	1.929	-20.15	0	0	50	0	25.69	37.25	294.67	294.32	0	0
2024-3-17	16:22:17	2024-3-17 16:22	-0.119	2.255	2.072	-20.27	0	0	50	0	25.69	37.31	294.61	294.26	0	0
2024-3-17	16:22:19	2024-3-17 16:22	-0.122	2.26	1.992	-20.3	0	0	50	0	25.56	37.31	294.6	294.24	0	0
2024-3-17	16:22:21	2024-3-17 16:22	-0.123	2.255	2.082	-20.27	0	0	50	0	25.56	37.31	294.6	294.24	0	0
2024-3-17	16:22:23	2024-3-17 16:22	-0.123	2.253	2.168	-20.23	0	0	50	0	25.56	37.31	294.62	294.26	0	0
2024-3-17	16:22:25	2024-3-17 16:22	-0.124	2.25	2.093	-20.24	0	0	50	0	25.56	37.31	294.52	294.16	0	0
2024-3-17	16:22:27	2024-3-17 16:22	-0.122	2.258	1.993	-20.27	0	0	50	0	25.56	37.31	294.76	294.4	0	0
2024-3-17	16:22:32	2024-3-17 16:22	-0.124	2.254	2.024	-20.28	0	0	50	0	25.56	37.31	294.78	294.41	0	0
2024-3-17	16:22:34	2024-3-17 16:22	-0.125	2.254	2.016	-20.14	0	0	50	0	25.69	37.31	294.94	294.57	0	0
2024-3-17	16:22:36	2024-3-17 16:22	-0.125	2.246	1.99	-20.27	0	0	50	0	25.56	37.31	294.89	294.52	0	0
2024-3-17	16:22:38	2024-3-17 16:22	-0.127	2.255	2.19	-20.33	0	0	50	0	25.56	37.31	294.84	294.46	0	0
2024-3-17	16:22:40	2024-3-17 16:22	-0.126	2.256	1.988	-20.24	0	0	50	0	25.56	37.25	294.72	294.35	0	0
2024-3-17	16:22:42	2024-3-17 16:22	-0.123	2.257	2.028	-20.18	0	0	50	0	25.69	37.25	294.7	294.34	0	0
2024-3-17	16:22:44	2024-3-17 16:22	-0.125	2.253	2.124	-20.17	0	0	50	0	25.69	37.25	294.72	294.36	0	0
2024-3-17	16:22:46	2024-3-17 16:22	-0.126	2.253	1.962	-20.3	0	0	50	0	25.56	37.25	294.73	294.36	0	0
2024-3-17	16:22:48	2024-3-17 16:22	-0.125	2.253	2.083	-20.21	0	0	50	0	25.56	37.25	294.76	294.39	0	0
2024-3-17	16:22:50	2024-3-17 16:22	-0.123	2.255	2.031	-20.2	0	0	50	0	25.5	37.25	294.62	294.26	0	0
2024-3-17	16:22:52	2024-3-17 16:22	-0.125	2.253	2.093	-20.25	0	0	50	0	25.56	37.25	294.69	294.32	0	0
2024-3-17	16:22:54	2024-3-17 16:22	-0.127	2.253	2.054	-20.14	0	0	50	0	25.56	37.25	294.78	294.4	0	0
2024-3-17	16:22:56	2024-3-17 16:22	-0.126	2.254	1.978	-20.3	0	0	50	0	25.56	37.25	294.76	294.39	0	0
2024-3-17	16:22:58	2024-3-17 16:22	-0.126	2.251	2.085	-20.18	0	0	50	0	25.56	37.25	294.7	294.32	0	0
2024-3-17	16:23:00	2024-3-17 16:23	-0.127	2.253	2.038	-20.29	0	0	50	0	25.56	37.25	294.62	294.25	0	0
2024-3-17	16:23:02	2024-3-17 16:23	-0.125	2.253	2.092	-20.23	0	0	50	0	25.56	37.25	294.49	294.13	0	0
2024-3-17	16:23:04	2024-3-17 16:23	-0.126	2.254	2.209	-20.25	0	0	50	0	25.56	37.25	294.41	294.04	0	0
2024-3-17	16:23:06	2024-3-17 16:23	-0.126	2.255	2.007	-20.24	0	0	50	0	25.56	37.25	294.45	294.08	0	0
2024-3-17	16:23:08	2024-3-17 16:23	-0.126	2.255	2.03	-20.29	0	0	50	0	25.56	37.25	294.47	294.1	0	0
2024-3-17	16:23:10	2024-3-17 16:23	-0.125	2.25	2.05	-20.21	0	0	50	0	25.56	37.25	294.37	294.01	0	0
2024-3-17	16:23:12	2024-3-17 16:23	-0.127	2.25	2.047	-20.26	0	0	50	0	25.56	37.25	294.4	294.03	0	0
2024-3-17	16:23:14	2024-3-17 16:23	-0.127	2.248	2.043	-20.19	0	0	50	0	25.56	37.25	294.4	294.03	0	0
2024-3-17	16:23:16	2024-3-17 16:23	-0.129	2.252	2.075	-20.34	0	0	50	0	26	37.25	294.56	294.18	0	0
2024-3-17	16:23:18	2024-3-17 16:23	-0.124	2.249	2.016	-20.31	0	0	50	0	26	37.25	294.64	294.27	0	0
2024-3-17	16:23:20	2024-3-17 16:23	-0.124	2.249	2.03	-20.25	0	0	50	0	25.87	37.25	294.74	294.37	0	0
2024-3-17	16:23:22	2024-3-17 16:23	-0.127	2.252	1.98	-20.17	0	0	50	0	25.87	37.25	294.71	294.34	0	0
2024-3-17	16:23:24	2024-3-17 16:23	-0.127	2.253	2.035	-20.22	0	0	50	0	25.87	37.25	294.89	294.52	0	0
2024-3-17	16:23:26	2024-3-17 16:23	-0.125	2.249	2.061	-20.23	0	0	50	0	26	37.25	294.82	294.45	0	0
2024-3-17	16:23:28	2024-3-17 16:23	-0.126	2.254	1.973	-20.23	0	0	50	0	26	37.25	294.88	294.5	0	0
2024-3-17	16:23:30	2024-3-17 16:23	-0.126	2.251	1.967	-20.23	0	0	50	0	26	37.25	294.88	294.51	0	0
2024-3-17	16:23:32	2024-3-17 16:23	-0.127	2.252	2.095	-20.22	0	0	50	0	26	37.25	294.99	294.61	0	0
2024-3-17	16:23:34	2024-3-17 16:23	-0.127	2.25	2.126	-20.22	0	0	50	0	26	37.25	295.04	294.66	0	0
2024-3-17	16:23:36	2024-3-17 16:23	-0.128	2.249	2.017	-20.27	0	0	50	0	26	37.25	295.09	294.71	0	0
2024-3-17	16:23:38	2024-3-17 16:23	-0.128	2.246	2.085	-20.22	0	0	50	0	25.87	37.25	295.07	294.69	0	0
2024-3-17	16:23:40	2024-3-17 16:23	-0.126	2.248	2.064	-20.25	0	0	50	0	26	37.25	295.08	294.71	0	0
2024-3-17	16:23:42	2024-3-17 16:23	-0.127	2.248	1.987	-20.15	0	0	50	0	26	37.25	295.15	294.78	0	0
2024-3-17	16:23:44	2024-3-17 16:23	-0.127	2.247	1.933	-20.22	0	0	50	0	26	37.25	295.19	294.81	0	0
2024-3-17	16:23:46	2024-3-17 16:23	-0.127	2.244	2.149	-20.39	0	0	50	0	26	37.25	295.1	294.72	0	0
2024-3-17	16:23:48	2024-3-17 16:23	-0.127	2.248	2.31	-20.29	0	0	50	0	25.87	37.25	295.18	294.81	0	0
2024-3-17	16:23:50	2024-3-17 16:23	-0.127	2.252	2.205	-20.3	0	0	50	0	25.87	37.25	295.07	294.69	0	0
2024-3-17	16:23:52	2024-3-17 16:23	-0.126	2.248	2.035	-20.16	0	0	50	0	26	37.25	295.1	294.73	0	0
2024-3-17	16:23:54	2024-3-17 16:23	-0.129	2.249	2.051	-20.25	0	0	50	0	26	37.25	295.24	294.86	0	0
2024-3-17	16:23:56	2024-3-17 16:23	-0.129	2.258	2.038	-20.34	0	0	50	0	26	37.25	295.11	294.73	0	0
2024-3-17	16:23:58	2024-3-17 16:23	-0.128	2.255	2.039	-20.27	0	0	50	0	25.87	37.25	294.75	294.38	0	0
2024-3-17	16:24:00	2024-3-17 16:24	-0.13	2.249	1.988	-20.24	0	0	50	0	25.87	37.25	294.47	294.09	0	0
2024-3-17	16:24:02	2024-3-17 16:24	-0.13	2.252	2.059	-20.28	0	0	50	0	25.87	37.25	294.43	294.05	0	0
2024-3-17	16:24:04	2024-3-17 16:24	-0.129	2.253	2.042	-20.17	0	0	50	0	25.87	37.25	294.5	294.12	0	0
2024-3-17	16:24:06	2024-3-17 16:24	-0.13	2.253	2.165	-20.24	0	0	50	0	25.87	37.25	294.47	294.09	0	0
2024-3-17	16:24:08	2024-3-17 16:24	-0.127	2.256	2.011	-20.32	0	0	50	0	26	37.25	294.57	294.19	0	0
2024-3-17	16:24:10	2024-3-17 16:24	-0.127	2.253	1.991	-20.23	0	0	50	0	26	37.25	294.58	294.2	0	0
2024-3-17	16:24:12	2024-3-17 16:24	-0.133	2.251	2.145	-20.34	0	0	50	0	26.06	37.25	294.61	294.22	0	0
2024-3-17	16:24:14	2024-3-17 16:24	-0.131	2.252	2.068	-20.23	0	0	50	0	26	37.25	294.45	294.06	0	0
2024-3-17	16:24:16	2024-3-17 16:24	-0.128	2.252	2.044	-20.31	0	0	50	0	25.87	37.25	294.51	294.13	0	0
2024-3-17	16:24:18	2024-3-17 16:24	-0.129	2.252	2.058	-20.32	0	0	50	0	25.87	37.25	294.54	294.16	0	0
2024-3-17	16:24:20	2024-3-17 16:24	-0.131	2.249	2.1	-20.35	0	0	50	0	26	37.25	294.63	294.25	0	0
2024-3-17	16:24:22	2024-3-17 16:24	-0.132	2.255	2.069	-20.33	0	0	50	0	25.87	37.25	294.65	294.26	0	0
2024-3-17	16:24:24	2024-3-17 16:24	-0.131	2.247	2.165	-20.23	0	0	50	0	25.87	37.25	294.72	294.33	0	0
2024-3-17	16:24:26	2024-3-17 16:24	-0.133	2.251	1.96	-20.25	0	0	50	0	26	37.25	294.69	294.3	0	0
2024-3-17	16:24:28	2024-3-17 16:24	-0.132	2.247	2.184	-20.28	0	0	50	0	26	37.25	294.54	294.15	0	0
2024-3-17	16:24:30	2024-3-17 16:24	-0.132	2.252	1.949	-20.36	0	0	50	0	25.81	37.25	294.53	294.15	0	0
2024-3-17	16:24:32	2024-3-17 16:24	-0.134	2.249	1.982	-20.28	0	0	50	0	25.87	37.25	294.45	294.06	0	0
2024-3-17	16:24:34	2024-3-17 16:24	-0.133	2.252	2.015	-20.29	0	0	50	0	25.81	37.25	294.5	294.1	0	0
2024-3-17	16:24:36	2024-3-17 16:24	-0.134	2.253	2.134	-20.23	0	0	50	0	25.81	37.25	294.68	294.28	0	0
2024-3-17	16:24:38	2024-3-17 16:24	-0.136	2.252	2.097	-20.29	0	0	50	0	25.81	37.25	294.71	294.31	0	0
2024-3-17	16:24:40	2024-3-17 16:24	-0.133	2.254	2.069	-20.28	0	0	50	0	26.19	37.25	294.72	294.33	0	0
2024-3-17	16:24:42	2024-3-17 16:24	-0.129	2.252	2.066	-20.29	0	0	50	0	26	37.25	294.7	294.32	0	0
2024-3-17	16:24:44	2024-3-17 16:24	-0.13	2.253	2.005	-20.28	0	0	50	0	26	37.25	294.63	294.25	0	0
2024-3-17	16:24:46	2024-3-17 16:24	-0.132	2.25	2.018	-20.3	0	0	50	0	26	37.25	294.57	294.18	0	0
2024-3-17	16:24:48	2024-3-17 16:24	-0.131	2.254	2	-20.26	0	0	50	0	26	37.25	294.73	294.34	0	0
2024-3-17	16:24:50	2024-3-17 16:24	-0.13	2.252	1.981	-20.17	0	0	50	0	26	37.25	294.69	294.3	0	0
2024-3-17	16:24:52	2024-3-17 16:24	-0.13	2.251	2.064	-20.3	0	0	50	0	25.87	37.25	294.78	294.4	0	0
2024-3-17	16:24:54	2024-3-17 16:24	-0.128	2.25	2.058	-20.26	0	0	50	0	25.81	37.25	294.84	294.46	0	0
2024-3-17	16:24:56	2024-3-17 16:24	-0.127	2.25	2.077	-20.19	0	0	50	0	25.81	37.25	294.68	294.3	0	0
2024-3-17	16:24:58	2024-3-17 16:24	-0.13	2.25	2.084	-20.36	0	0	50	0	25.87	37.25	294.65	294.27	0	0
2024-3-17	16:25:00	2024-3-17 16:25	-0.128	2.255	2.049	-20.4	0	0	50	0	25.87	37.25	294.62	294.24	0	0
2024-3-17	16:25:02	2024-3-17 16:25	-0.128	2.253	1.995	-20.22	0	0	50	0	25.87	37.25	294.61	294.23	0	0
2024-3-17	16:25:04	2024-3-17 16:25	-0.132	2.254	2.063	-20.2	0	0	50	0	25.87	37.25	294.62	294.23	0	0
2024-3-17	16:25:06	2024-3-17 16:25	-0.131	2.248	1.999	-20.24	0	0	50	0	25.87	37.25	294.81	294.42	0	0
2024-3-17	16:25:08	2024-3-17 16:25	-0.133	2.253	2.135	-20.24	0	0	50	0	25.87	37.25	294.86	294.46	0	0
2024-3-17	16:25:10	2024-3-17 16:25	-0.132	2.247	2.161	-20.23	0	0	50	0	25.87	37.25	294.67	294.28	0	0
2024-3-17	16:25:12	2024-3-17 16:25	-0.132	2.254	2.1	-20.31	0	0	50	0	25.81	37.25	294.32	293.93	0	0
2024-3-17	16:25:14	2024-3-17 16:25	-0.136	2.253	2.06	-20.27	0	0	50	0	25.81	37.25	294.3	293.9	0	0
2024-3-17	16:25:16	2024-3-17 16:25	-0.132	2.251	2.104	-20.31	0	0	50	0	25.81	37.25	294.31	293.92	0	0
2024-3-17	16:25:18	2024-3-17 16:25	-0.135	2.253	2.053	-20.34	0	0	50	0	25.87	37.25	294.42	294.02	0	0
2024-3-17	16:25:20	2024-3-17 16:25	-0.134	2.257	2.097	-20.17	0	0	50	0	25.81	37.25	294.51	294.11	0	0
2024-3-17	16:25:22	2024-3-17 16:25	-0.136	2.25	2.035	-20.27	0	0	50	0	25.81	37.25	294.65	294.25	0	0
2024-3-17	16:25:24	2024-3-17 16:25	-0.135	2.244	2.018	-20.15	0	0	50	0	25.81	37.25	294.77	294.37	0	0
2024-3-17	16:25:26	2024-3-17 16:25	-0.133	2.254	2.118	-20.27	0	0	50	0	25.87	37.25	294.69	294.3	0	0
2024-3-17	16:25:28	2024-3-17 16:25	-0.134	2.257	2.051	-20.29	0	0	50	0	26	37.25	294.83	294.43	0	0
2024-3-17	16:25:30	2024-3-17 16:25	-0.134	2.251	2.047	-20.23	0	0	50	0	25.87	37.25	294.88	294.49	0	0
2024-3-17	16:25:32	2024-3-17 16:25	-0.133	2.254	2.072	-20.26	0	0	50	0	25.87	37.25	294.72	294.33	0	0
2024-3-17	16:25:34	2024-3-17 16:25	-0.133	2.25	2.05	-20.18	0	0	50	0	25.87	37.25	294.81	294.42	0	0
2024-3-17	16:25:36	2024-3-17 16:25	-0.131	2.253	2.085	-20.31	0	0	50	0	25.81	37.25	294.88	294.49	0	0
2024-3-17	16:25:38	2024-3-17 16:25	-0.129	2.252	2.079	-20.34	0	0	50	0	25.87	37.25	294.91	294.53	0	0
2024-3-17	16:25:40	2024-3-17 16:25	-0.13	2.253	2.117	-20.28	0	0	50	0	25.87	37.25	295.1	294.72	0	0
2024-3-17	16:25:42	2024-3-17 16:25	-0.13	2.25	2.039	-20.27	0	0	50	0	25.87	37.25	295.07	294.69	0	0
2024-3-17	16:25:44	2024-3-17 16:25	-0.131	2.248	2.085	-20.15	0	0	50	0	25.87	37.25	295.08	294.7	0	0
2024-3-17	16:25:46	2024-3-17 16:25	-0.13	2.251	1.957	-20.23	0	0	50	0	25.87	37.25	295.09	294.71	0	0
2024-3-17	16:25:48	2024-3-17 16:25	-0.129	2.248	2.063	-20.25	0	0	50	0	25.87	37.25	295.09	294.71	0	0
2024-3-17	16:25:50	2024-3-17 16:25	-0.133	2.251	2.054	-20.31	0	0	50	0	25.87	37.25	294.94	294.55	0	0
2024-3-17	16:25:52	2024-3-17 16:25	-0.133	2.254	2.075	-20.18	0	0	50	0	25.87	37.25	294.87	294.47	0	0
2024-3-17	16:25:54	2024-3-17 16:25	-0.132	2.257	2.153	-20.23	0	0	50	0	25.87	37.25	294.82	294.43	0	0
2024-3-17	16:25:56	2024-3-17 16:25	-0.132	2.253	2.092	-20.27	0	0	50	0	26	37.25	294.66	294.27	0	0
2024-3-17	16:25:58	2024-3-17 16:25	-0.132	2.247	2.03	-20.3	0	0	50	0	25.87	37.25	294.58	294.19	0	0
2024-3-17	16:26:00	2024-3-17 16:26	-0.134	2.252	1.997	-20.2	0	0	50	0	25.87	37.25	294.56	294.17	0	0
2024-3-17	16:26:02	2024-3-17 16:26	-0.134	2.249	1.989	-20.21	0	0	50	0	25.87	37.25	294.65	294.26	0	0
2024-3-17	16:26:04	2024-3-17 16:26	-0.136	2.25	2.148	-20.17	0	0	50	0	26	37.25	294.72	294.32	0	0
2024-3-17	16:26:06	2024-3-17 16:26	-0.134	2.248	2.051	-20.33	0	0	50	0	25.87	37.25	294.8	294.4	0	0
2024-3-17	16:26:08	2024-3-17 16:26	-0.137	2.252	1.986	-20.28	0	0	50	0	25.87	37.25	294.72	294.32	0	0
2024-3-17	16:26:10	2024-3-17 16:26	-0.136	2.251	2.041	-20.23	0	0	50	0	25.87	37.25	294.64	294.24	0	0
2024-3-17	16:26:12	2024-3-17 16:26	-0.137	2.254	2.05	-20.29	0	0	50	0	26	37.25	294.59	294.19	0	0
2024-3-17	16:26:14	2024-3-17 16:26	-0.137	2.253	2.103	-20.11	0	0	50	0	26.06	37.25	294.27	293.86	0	0
2024-3-17	16:26:16	2024-3-17 16:26	-0.135	2.258	2.155	-20.36	0	0	50	0	26	37.25	293.94	293.54	0	0
2024-3-17	16:26:18	2024-3-17 16:26	-0.136	2.255	2.109	-20.33	0	0	50	0	26	37.25	294.07	293.67	0	0
2024-3-17	16:26:20	2024-3-17 16:26	-0.138	2.255	2.023	-20.33	0	0	50	0	26	37.25	294.08	293.68	0	0
2024-3-17	16:26:22	2024-3-17 16:26	-0.135	2.254	2.262	-20.2	0	0	50	0	26.19	37.25	294.14	293.75	0	0
2024-3-17	16:26:24	2024-3-17 16:26	-0.138	2.256	2.13	-20.22	0	0	50	0	26.06	37.25	294.16	293.75	0	0
2024-3-17	16:26:26	2024-3-17 16:26	-0.136	2.252	2.023	-20.31	0	0	50	0	26.19	37.25	294.11	293.71	0	0
2024-3-17	16:26:28	2024-3-17 16:26	-0.137	2.257	1.981	-20.3	0	0	50	0	26.06	37.25	293.91	293.51	0	0
2024-3-17	16:26:30	2024-3-17 16:26	-0.135	2.262	2.059	-20.26	0	0	50	0	26.19	37.25	293.91	293.52	0	0
2024-3-17	16:26:32	2024-3-17 16:26	-0.135	2.261	2.004	-20.24	0	0	50	0	26.19	37.25	293.84	293.44	0	0
2024-3-17	16:26:34	2024-3-17 16:26	-0.138	2.26	2.056	-20.24	0	0	50	0	26.19	37.25	293.93	293.52	0	0
2024-3-17	16:26:36	2024-3-17 16:26	-0.135	2.254	2.016	-20.26	0	0	50	0	26.19	37.25	294.03	293.63	0	0
2024-3-17	16:26:38	2024-3-17 16:26	-0.135	2.251	2.055	-20.27	0	0	50	0	26.19	37.25	293.99	293.59	0	0
2024-3-17	16:26:40	2024-3-17 16:26	-0.137	2.252	2.037	-20.25	0	0	50	0	26.06	37.25	294.01	293.61	0	0
2024-3-17	16:26:42	2024-3-17 16:26	-0.137	2.257	1.989	-20.22	0	0	50	0	26.06	37.25	294.01	293.6	0	0
2024-3-17	16:26:44	2024-3-17 16:26	-0.137	2.251	2.026	-20.15	0	0	50	0	26.19	37.25	293.96	293.56	0	0
2024-3-17	16:26:46	2024-3-17 16:26	-0.139	2.255	2.054	-20.23	0	0	50	0	26.19	37.25	293.88	293.47	0	0
2024-3-17	16:26:48	2024-3-17 16:26	-0.143	2.255	2.099	-20.27	0	0	50	0	26.19	37.19	293.94	293.53	0	0
2024-3-17	16:26:50	2024-3-17 16:26	-0.142	2.254	2.02	-20.32	0	0	50	0	26.19	37.19	293.99	293.58	0	0
2024-3-17	16:26:52	2024-3-17 16:26	-0.143	2.256	2.099	-20.17	0	0	50	0	26.06	37.19	294.14	293.72	0	0
2024-3-17	16:26:54	2024-3-17 16:26	-0.142	2.253	2.116	-20.22	0	0	50	0	26.19	37.19	294.2	293.78	0	0
2024-3-17	16:26:56	2024-3-17 16:26	-0.144	2.257	2.205	-20.29	0	0	50	0	26.06	37.19	294.11	293.69	0	0
2024-3-17	16:26:58	2024-3-17 16:26	-0.147	2.263	1.994	-20.37	0	0	50	0	26.19	37.19	294.02	293.59	0	0
2024-3-17	16:27:00	2024-3-17 16:27	-0.147	2.258	2.084	-20.29	0	0	50	0	26.19	37.19	294.06	293.62	0	0
2024-3-17	16:27:02	2024-3-17 16:27	-0.145	2.254	2.075	-20.19	0	0	50	0	26.19	37.19	294.09	293.66	0	0
2024-3-17	16:27:04	2024-3-17 16:27	-0.144	2.254	2.059	-20.2	0	0	50	0	26.19	37.19	294.11	293.69	0	0
2024-3-17	16:27:06	2024-3-17 16:27	-0.143	2.256	2.152	-20.27	0	0	50	0	26.19	37.19	294.26	293.84	0	0
2024-3-17	16:27:08	2024-3-17 16:27	-0.145	2.255	2.16	-20.23	0	0	50	0	26.19	37.19	294.28	293.86	0	0
2024-3-17	16:27:10	2024-3-17 16:27	-0.143	2.256	2.082	-20.28	0	0	50	0	26.19	37.19	294.25	293.83	0	0
2024-3-17	16:27:12	2024-3-17 16:27	-0.145	2.259	2.125	-20.32	0	0	50	0	26.19	37.19	294.41	293.98	0	0
2024-3-17	16:27:14	2024-3-17 16:27	-0.143	2.253	2.07	-20.24	0	0	50	0	26.19	37.19	294.54	294.12	0	0
2024-3-17	16:27:16	2024-3-17 16:27	-0.144	2.253	2.019	-20.28	0	0	50	0	26.19	37.19	294.52	294.09	0	0
2024-3-17	16:27:18	2024-3-17 16:27	-0.145	2.256	2.374	-20.31	0	0	50	0	26.19	37.19	294.63	294.21	0	0
2024-3-17	16:27:20	2024-3-17 16:27	-0.147	2.256	2.028	-20.24	0	0	50	0	26.19	37.19	294.6	294.16	0	0
2024-3-17	16:27:22	2024-3-17 16:27	-0.148	2.251	2.081	-20.2	0	0	50	0	26.19	37.19	294.52	294.08	0	0
2024-3-17	16:27:24	2024-3-17 16:27	-0.146	2.262	2.048	-20.19	0	0	50	0	26.19	37.19	294.55	294.12	0	0
2024-3-17	16:27:26	2024-3-17 16:27	-0.149	2.255	2.201	-20.24	0	0	50	0	26.19	37.19	294.53	294.09	0	0
2024-3-17	16:27:28	2024-3-17 16:27	-0.151	2.257	2.217	-20.25	0	0	50	0	26.19	37.19	294.5	294.06	0	0
2024-3-17	16:27:30	2024-3-17 16:27	-0.151	2.257	2.249	-20.19	0	0	50	0	26.19	37.19	294.69	294.24	0	0
2024-3-17	16:27:32	2024-3-17 16:27	-0.151	2.255	2.183	-20.25	0	0	50	0	26.06	37.19	294.67	294.22	0	0
2024-3-17	16:27:34	2024-3-17 16:27	-0.156	2.257	2.116	-20.26	0	0	50	0	26.06	37.19	294.62	294.16	0	0
2024-3-17	16:27:36	2024-3-17 16:27	-0.152	2.258	1.961	-20.26	0	0	50	0	26.06	37.19	294.61	294.16	0	0
2024-3-17	16:27:38	2024-3-17 16:27	-0.154	2.258	2.078	-20.32	0	0	50	0	26.06	37.19	294.61	294.16	0	0
2024-3-17	16:27:40	2024-3-17 16:27	-0.153	2.255	2.087	-20.23	0	0	50	0	26.06	37.19	294.7	294.25	0	0
2024-3-17	16:27:42	2024-3-17 16:27	-0.152	2.253	1.953	-20.3	0	0	50	0	26	37.19	294.75	294.3	0	0
2024-3-17	16:27:44	2024-3-17 16:27	-0.152	2.254	2.12	-20.26	0	0	50	0	26.06	37.19	294.61	294.16	0	0
2024-3-17	16:27:46	2024-3-17 16:27	-0.151	2.255	2.055	-20.3	0	0	50	0	26.06	37.19	294.51	294.07	0	0
2024-3-17	16:27:48	2024-3-17 16:27	-0.151	2.253	1.984	-20.3	0	0	50	0	26.06	37.19	294.57	294.12	0	0
2024-3-17	16:27:50	2024-3-17 16:27	-0.152	2.258	2.145	-20.3	0	0	50	0	26	37.19	294.42	293.97	0	0
2024-3-17	16:27:52	2024-3-17 16:27	-0.155	2.256	2.085	-20.24	0	0	50	0	26	37.19	294.37	293.92	0	0
2024-3-17	16:27:54	2024-3-17 16:27	-0.153	2.255	2.105	-20.26	0	0	50	0	26	37.19	294.28	293.83	0	0
2024-3-17	16:27:56	2024-3-17 16:27	-0.156	2.256	2.067	-20.3	0	0	50	0	26	37.19	294.22	293.76	0	0
2024-3-17	16:27:58	2024-3-17 16:27	-0.16	2.261	2.088	-20.35	0	0	50	0	26	37.19	294.28	293.81	0	0
2024-3-17	16:28:00	2024-3-17 16:28	-0.159	2.26	2.077	-20.22	0	0	50	0	26	37.19	294.32	293.85	0	0
2024-3-17	16:28:02	2024-3-17 16:28	-0.162	2.258	2.095	-20.19	0	0	50	0	26	37.19	294.32	293.84	0	0
2024-3-17	16:28:04	2024-3-17 16:28	-0.164	2.259	2.056	-20.26	0	0	50	0	26	37.19	294.37	293.89	0	0
2024-3-17	16:28:06	2024-3-17 16:28	-0.165	2.255	2.036	-20.31	0	0	50	0	25.87	37.19	294.5	294.01	0	0
2024-3-17	16:28:08	2024-3-17 16:28	-0.163	2.26	2.017	-20.23	0	0	50	0	25.87	37.19	294.54	294.06	0	0
2024-3-17	16:28:10	2024-3-17 16:28	-0.162	2.258	2.155	-20.31	0	0	50	0	25.87	37.19	294.57	294.1	0	0
2024-3-17	16:28:12	2024-3-17 16:28	-0.161	2.256	2.234	-20.23	0	0	50	0	26	37.19	294.65	294.17	0	0
2024-3-17	16:28:14	2024-3-17 16:28	-0.163	2.253	2.138	-20.2	0	0	50	0	25.87	37.19	294.67	294.19	0	0
2024-3-17	16:28:16	2024-3-17 16:28	-0.164	2.256	2.051	-20.32	0	0	50	0	25.81	37.19	294.53	294.05	0	0
2024-3-17	16:28:18	2024-3-17 16:28	-0.16	2.255	2.046	-20.3	0	0	50	0	25.81	37.19	294.46	293.99	0	0
2024-3-17	16:28:20	2024-3-17 16:28	-0.16	2.26	2.039	-20.2	0	0	50	0	25.87	37.19	294.49	294.02	0	0
2024-3-17	16:28:22	2024-3-17 16:28	-0.164	2.254	2.02	-20.21	0	0	50	0	26	37.19	294.39	293.91	0	0
2024-3-17	16:28:24	2024-3-17 16:28	-0.164	2.253	2.142	-20.2	0	0	50	0	25.87	37.19	294.28	293.8	0	0
2024-3-17	16:28:26	2024-3-17 16:28	-0.165	2.256	2.067	-20.27	0	0	50	0	25.87	37.19	294.31	293.82	0	0
2024-3-17	16:28:28	2024-3-17 16:28	-0.166	2.263	2.102	-20.27	0	0	50	0	25.81	37.19	294.36	293.88	0	0
2024-3-17	16:28:30	2024-3-17 16:28	-0.168	2.259	2.219	-20.28	0	0	50	0	25.81	37.19	294.24	293.74	0	0
2024-3-17	16:28:32	2024-3-17 16:28	-0.172	2.256	2.154	-20.21	0	0	50	0	25.69	37.19	294.11	293.6	0	0
2024-3-17	16:28:34	2024-3-17 16:28	-0.172	2.255	2.269	-20.22	0	0	50	0	25.81	37.19	294.1	293.6	0	0
2024-3-17	16:28:36	2024-3-17 16:28	-0.172	2.256	2.119	-20.3	0	0	50	0	25.81	37.19	294.17	293.67	0	0
2024-3-17	16:28:38	2024-3-17 16:28	-0.174	2.258	2.141	-20.32	0	0	50	0	25.69	37.19	294.29	293.78	0	0
2024-3-17	16:28:40	2024-3-17 16:28	-0.174	2.258	2.155	-20.17	0	0	50	0	25.69	37.19	294.13	293.62	0	0
2024-3-17	16:28:42	2024-3-17 16:28	-0.174	2.259	2.193	-20.23	0	0	50	0	25.69	37.19	294.02	293.51	0	0
2024-3-17	16:28:44	2024-3-17 16:28	-0.173	2.254	2.104	-20.21	0	0	50	0	25.69	37.19	294.01	293.5	0	0
2024-3-17	16:28:46	2024-3-17 16:28	-0.173	2.256	2.143	-20.23	0	0	50	0	25.69	37.19	293.98	293.47	0	0
2024-3-17	16:28:48	2024-3-17 16:28	-0.171	2.261	2.089	-20.35	0	0	50	0	25.56	37.19	294.07	293.57	0	0
2024-3-17	16:28:50	2024-3-17 16:28	-0.168	2.26	2.211	-20.22	0	0	50	0	25.69	37.19	293.96	293.46	0	0
2024-3-17	16:28:52	2024-3-17 16:28	-0.173	2.253	2.054	-20.2	0	0	50	0	25.56	37.19	293.94	293.43	0	0
2024-3-17	16:28:54	2024-3-17 16:28	-0.171	2.252	2.079	-20.18	0	0	50	0	25.56	37.19	294.05	293.55	0	0
2024-3-17	16:28:56	2024-3-17 16:28	-0.175	2.264	2.178	-20.27	0	0	50	0	25.56	37.19	293.87	293.35	0	0
2024-3-17	16:28:58	2024-3-17 16:28	-0.174	2.267	2.153	-20.35	0	0	50	0	25.56	37.19	293.68	293.17	0	0
2024-3-17	16:29:00	2024-3-17 16:29	-0.179	2.261	2.063	-20.33	0	0	50	0	25.5	37.19	293.81	293.28	0	0
2024-3-17	16:29:02	2024-3-17 16:29	-0.177	2.257	2.105	-20.16	0	0	50	0	25.56	37.19	293.91	293.39	0	0
2024-3-17	16:29:04	2024-3-17 16:29	-0.177	2.257	2.229	-20.19	0	0	50	0	25.56	37.19	293.94	293.42	0	0
2024-3-17	16:29:06	2024-3-17 16:29	-0.181	2.257	2.156	-20.31	0	0	50	0	25.5	37.19	294.06	293.53	0	0
2024-3-17	16:29:08	2024-3-17 16:29	-0.181	2.255	2.069	-20.33	0	0	50	0	25.5	37.19	293.99	293.46	0	0
2024-3-17	16:29:10	2024-3-17 16:29	-0.183	2.258	2.099	-20.2	0	0	50	0	25.5	37.19	293.88	293.34	0	0
2024-3-17	16:29:12	2024-3-17 16:29	-0.184	2.261	2.066	-20.23	0	0	50	0	25.5	37.19	293.84	293.3	0	0
2024-3-17	16:29:14	2024-3-17 16:29	-0.184	2.265	2.115	-20.18	0	0	50	0	25.37	37.19	293.79	293.25	0	0
2024-3-17	16:29:16	2024-3-17 16:29	-0.182	2.263	2.138	-20.37	0	0	50	0	25.5	37.19	293.79	293.26	0	0
2024-3-17	16:29:18	2024-3-17 16:29	-0.18	2.258	2.233	-20.19	0	0	50	0	25.37	37.19	293.89	293.36	0	0
2024-3-17	16:29:20	2024-3-17 16:29	-0.18	2.255	2.185	-20.31	0	0	50	0	25.5	37.19	294.02	293.49	0	0
2024-3-17	16:29:22	2024-3-17 16:29	-0.182	2.256	2.094	-20.25	0	0	50	0	25.31	37.19	294.1	293.57	0	0
2024-3-17	16:29:26	2024-3-17 16:29	-0.18	2.264	2.19	-20.3	0	0	50	0	25.31	37.19	294.14	293.61	0	0
2024-3-17	16:29:28	2024-3-17 16:29	-0.181	2.267	2.154	-20.31	0	0	50	0	25.37	37.19	293.87	293.34	0	0
2024-3-17	16:29:30	2024-3-17 16:29	-0.183	2.259	2.171	-20.21	0	0	50	0	25.31	37.19	293.77	293.24	0	0
2024-3-17	16:29:32	2024-3-17 16:29	-0.183	2.259	2.103	-20.19	0	0	50	0	25.19	37.19	293.71	293.18	0	0
2024-3-17	16:29:34	2024-3-17 16:29	-0.186	2.259	2.171	-20.07	0	0	50	0	25.31	37.19	293.81	293.26	0	0
2024-3-17	16:29:36	2024-3-17 16:29	-0.186	2.256	2.146	-20.25	0	0	50	0	25.19	37.19	293.85	293.31	0	0
2024-3-17	16:29:38	2024-3-17 16:29	-0.189	2.26	2.122	-20.22	0	0	50	0	25.19	37.19	293.82	293.26	0	0
2024-3-17	16:29:40	2024-3-17 16:29	-0.187	2.251	2.098	-20.31	0	0	50	0	25.19	37.19	293.87	293.32	0	0
2024-3-17	16:29:42	2024-3-17 16:29	-0.189	2.262	2.105	-20.34	0	0	50	0	25.5	37.19	293.89	293.33	0	0
2024-3-17	16:29:44	2024-3-17 16:29	-0.186	2.264	2.144	-20.21	0	0	50	0	25.19	37.19	293.71	293.16	0	0
2024-3-17	16:29:46	2024-3-17 16:29	-0.185	2.264	2.333	-20.18	0	0	50	0	25.19	37.19	293.78	293.23	0	0
2024-3-17	16:29:48	2024-3-17 16:29	-0.186	2.263	2.174	-20.23	0	0	50	0	25.06	37.19	293.94	293.4	0	0
2024-3-17	16:29:50	2024-3-17 16:29	-0.184	2.26	2.217	-20.31	0	0	50	0	25.06	37.19	294.06	293.51	0	0
2024-3-17	16:29:52	2024-3-17 16:29	-0.186	2.255	2.212	-20.2	0	0	50	0	25.19	37.19	294.07	293.52	0	0
2024-3-17	16:29:54	2024-3-17 16:29	-0.191	2.256	2.168	-20.18	0	0	50	0	25.19	37.19	294.14	293.58	0	0
2024-3-17	16:29:56	2024-3-17 16:29	-0.191	2.261	2.132	-20.19	0	0	50	0	25.19	37.19	293.87	293.31	0	0
2024-3-17	16:29:58	2024-3-17 16:29	-0.19	2.262	2.232	-20.23	0	0	50	0	25.06	37.19	293.61	293.05	0	0
2024-3-17	16:30:00	2024-3-17 16:30	-0.191	2.257	2.103	-20.18	0	0	50	0	25.06	37.19	293.88	293.32	0	0
2024-3-17	16:30:02	2024-3-17 16:30	-0.193	2.256	2.24	-20.3	0	0	50	0	25	37.19	293.92	293.35	0	0
2024-3-17	16:30:04	2024-3-17 16:30	-0.192	2.256	2.123	-20.1	0	0	50	0	25	37.19	294.02	293.46	0	0
2024-3-17	16:30:06	2024-3-17 16:30	-0.193	2.262	2.281	-20.35	0	0	50	0	24.69	37.19	294.01	293.45	0	0
2024-3-17	16:30:08	2024-3-17 16:30	-0.192	2.26	2.158	-20.34	0	0	50	0	24.81	37.19	293.98	293.41	0	0
2024-3-17	16:30:10	2024-3-17 16:30	-0.189	2.261	2.226	-20.24	0	0	50	0	24.87	37.19	293.85	293.29	0	0
2024-3-17	16:30:12	2024-3-17 16:30	-0.195	2.259	2.121	-20.14	0	0	50	0	25.06	37.19	293.89	293.32	0	0
2024-3-17	16:30:14	2024-3-17 16:30	-0.193	2.256	2.195	-20.15	0	0	50	0	25	37.19	293.86	293.29	0	0
2024-3-17	16:30:16	2024-3-17 16:30	-0.198	2.262	2.112	-20.26	0	0	50	0	24.87	37.19	293.95	293.37	0	0
2024-3-17	16:30:18	2024-3-17 16:30	-0.198	2.261	2.231	-20.31	0	0	50	0	24.87	37.19	294.09	293.51	0	0
2024-3-17	16:30:20	2024-3-17 16:30	-0.202	2.258	2.068	-20.13	0	0	50	0	24.81	37.19	294.13	293.54	0	0
2024-3-17	16:30:22	2024-3-17 16:30	-0.199	2.262	2.282	-20.13	0	0	50	0	24.81	37.19	294.1	293.51	0	0
2024-3-17	16:30:24	2024-3-17 16:30	-0.199	2.264	2.267	-20.33	0	0	50	0	24.81	37.19	293.94	293.36	0	0
2024-3-17	16:30:26	2024-3-17 16:30	-0.201	2.259	2.13	-20.3	0	0	50	0	24.87	37.19	294.07	293.48	0	0
2024-3-17	16:30:28	2024-3-17 16:30	-0.198	2.252	2.24	-20.3	0	0	50	0	24.81	37.19	294.06	293.48	0	0
2024-3-17	16:30:30	2024-3-17 16:30	-0.199	2.255	2.119	-20.21	0	0	50	0	24.81	37.19	294.26	293.67	0	0
2024-3-17	16:30:32	2024-3-17 16:30	-0.199	2.26	2.147	-20.17	0	0	50	0	24.81	37.19	293.99	293.41	0	0
2024-3-17	16:30:34	2024-3-17 16:30	-0.199	2.254	2.022	-20.24	0	0	50	0	24.69	37.19	294.1	293.52	0	0
2024-3-17	16:30:36	2024-3-17 16:30	-0.204	2.261	2.138	-20.26	0	0	50	0	24.81	37.19	294.08	293.48	0	0
2024-3-17	16:30:38	2024-3-17 16:30	-0.207	2.262	2.255	-20.32	0	0	50	0	24.81	37.19	293.98	293.37	0	0
2024-3-17	16:30:40	2024-3-17 16:30	-0.208	2.259	2.075	-20.32	0	0	50	0	24.81	37.19	293.94	293.33	0	0
2024-3-17	16:30:42	2024-3-17 16:30	-0.209	2.259	2.252	-20.32	0	0	50	0	24.69	37.19	294.2	293.59	0	0
2024-3-17	16:30:44	2024-3-17 16:30	-0.204	2.261	2.267	-20.22	0	0	50	0	24.69	37.19	294.21	293.61	0	0
2024-3-17	16:30:46	2024-3-17 16:30	-0.209	2.263	2.105	-20.26	0	0	50	0	24.56	37.19	294.21	293.59	0	0
2024-3-17	16:30:48	2024-3-17 16:30	-0.209	2.262	2.244	-20.19	0	0	50	0	24.56	37.19	294.23	293.62	0	0
2024-3-17	16:30:50	2024-3-17 16:30	-0.208	2.257	2.273	-20.28	0	0	50	0	24.56	37.19	294.14	293.53	0	0
2024-3-17	16:30:52	2024-3-17 16:30	-0.211	2.262	2.208	-20.19	0	0	50	0	24.69	37.19	294.09	293.46	0	0
2024-3-17	16:30:54	2024-3-17 16:30	-0.205	2.26	2.278	-20.24	0	0	50	0	24.56	37.19	294.09	293.49	0	0
2024-3-17	16:30:56	2024-3-17 16:30	-0.209	2.257	2.16	-20.2	0	0	50	0	24.56	37.19	294.12	293.5	0	0
2024-3-17	16:30:58	2024-3-17 16:30	-0.211	2.256	2.191	-20.31	0	0	50	0	24.56	37.19	294.21	293.59	0	0
2024-3-17	16:31:00	2024-3-17 16:31	-0.209	2.255	2.171	-20.26	0	0	50	0	24.5	37.19	294.34	293.73	0	0
2024-3-17	16:31:02	2024-3-17 16:31	-0.213	2.26	2.152	-20.21	0	0	50	0	24.5	37.19	294.3	293.67	0	0
2024-3-17	16:31:04	2024-3-17 16:31	-0.211	2.261	2.163	-20.11	0	0	50	0	24.5	37.19	294.1	293.48	0	0
2024-3-17	16:31:06	2024-3-17 16:31	-0.214	2.259	2.212	-20.3	0	0	50	0	24.37	37.19	294.25	293.62	0	0
2024-3-17	16:31:08	2024-3-17 16:31	-0.217	2.264	2.166	-20.29	0	0	50	0	24.37	37.19	294.13	293.49	0	0
2024-3-17	16:31:10	2024-3-17 16:31	-0.214	2.262	2.166	-20.26	0	0	50	0	24.37	37.19	294.32	293.69	0	0
2024-3-17	16:31:12	2024-3-17 16:31	-0.217	2.26	2.335	-20.18	0	0	50	0	24.5	37.19	294.44	293.8	0	0
2024-3-17	16:31:14	2024-3-17 16:31	-0.217	2.261	2.201	-20.24	0	0	50	0	24.5	37.19	294.42	293.78	0	0
2024-3-17	16:31:16	2024-3-17 16:31	-0.216	2.258	2.116	-20.29	0	0	50	0	24.5	37.19	294.52	293.88	0	0
2024-3-17	16:31:18	2024-3-17 16:31	-0.216	2.256	2.154	-20.26	0	0	50	0	24.5	37.19	294.51	293.88	0	0
2024-3-17	16:31:20	2024-3-17 16:31	-0.216	2.264	2.221	-20.21	0	0	50	0	24.5	37.19	294.36	293.73	0	0
2024-3-17	16:31:22	2024-3-17 16:31	-0.219	2.264	2.159	-20.25	0	0	50	0	24.31	37.19	294.21	293.57	0	0
2024-3-17	16:31:24	2024-3-17 16:31	-0.217	2.259	2.143	-20.17	0	0	50	0	24.31	37.19	294.46	293.82	0	0
2024-3-17	16:31:26	2024-3-17 16:31	-0.216	2.25	2.449	-20.2	0	0	50	0	24.31	37.19	294.56	293.93	0	0
2024-3-17	16:31:28	2024-3-17 16:31	-0.218	2.257	2.109	-20.22	0	0	50	0	24.31	37.19	294.64	293.99	0	0
2024-3-17	16:31:30	2024-3-17 16:31	-0.218	2.253	2.144	-20.26	0	0	50	0	24.19	37.19	294.88	294.23	0	0
2024-3-17	16:31:32	2024-3-17 16:31	-0.219	2.257	2.136	-20.21	0	0	50	0	24.19	37.19	294.91	294.26	0	0
2024-3-17	16:31:34	2024-3-17 16:31	-0.221	2.255	2.185	-20.17	0	0	50	0	24.19	37.19	294.84	294.19	0	0
2024-3-17	16:31:36	2024-3-17 16:31	-0.223	2.258	2.193	-20.2	0	0	50	0	24.19	37.19	294.89	294.23	0	0
2024-3-17	16:31:38	2024-3-17 16:31	-0.221	2.259	2.175	-20.25	0	0	50	0	24.19	37.19	294.84	294.18	0	0
2024-3-17	16:31:40	2024-3-17 16:31	-0.224	2.257	2.182	-20.25	0	0	50	0	24.06	37.19	294.88	294.21	0	0
2024-3-17	16:31:42	2024-3-17 16:31	-0.22	2.257	2.325	-20.23	0	0	50	0	24.06	37.19	295.01	294.36	0	0
2024-3-17	16:31:44	2024-3-17 16:31	-0.222	2.254	2.182	-20.27	0	0	50	0	24.06	37.19	295.11	294.45	0	0
2024-3-17	16:31:46	2024-3-17 16:31	-0.224	2.255	2.148	-20.26	0	0	50	0	24.06	37.19	295.44	294.77	0	0
2024-3-17	16:31:48	2024-3-17 16:31	-0.224	2.256	2.211	-20.27	0	0	50	0	24	37.19	295.37	294.71	0	0
2024-3-17	16:31:50	2024-3-17 16:31	-0.225	2.25	2.227	-20.26	0	0	50	0	24	37.19	295.29	294.63	0	0
2024-3-17	16:31:52	2024-3-17 16:31	-0.225	2.256	2.161	-20.28	0	0	50	0	24	37.19	294.96	294.29	0	0
2024-3-17	16:31:54	2024-3-17 16:31	-0.224	2.254	2.158	-20.25	0	0	50	0	24	37.19	294.93	294.27	0	0
2024-3-17	16:31:56	2024-3-17 16:31	-0.226	2.252	2.312	-20.21	0	0	50	0	24	37.19	295.15	294.49	0	0
2024-3-17	16:31:58	2024-3-17 16:31	-0.226	2.253	2.232	-20.2	0	0	50	0	23.87	37.19	295.29	294.62	0	0
2024-3-17	16:32:00	2024-3-17 16:32	-0.226	2.255	2.28	-20.28	0	0	50	0	23.87	37.19	295.27	294.61	0	0
2024-3-17	16:32:02	2024-3-17 16:32	-0.226	2.252	2.306	-20.16	0	0	50	0	24	37.19	295.43	294.76	0	0
2024-3-17	16:32:04	2024-3-17 16:32	-0.227	2.255	2.191	-20.2	0	0	50	0	23.87	37.12	295.39	294.72	0	0
2024-3-17	16:32:06	2024-3-17 16:32	-0.227	2.259	2.203	-20.29	0	0	50	0	23.81	37.12	295.44	294.77	0	0
2024-3-17	16:32:08	2024-3-17 16:32	-0.229	2.258	2.351	-20.33	0	0	50	0	23.81	37.12	295.29	294.61	0	0
2024-3-17	16:32:10	2024-3-17 16:32	-0.23	2.253	2.15	-20.36	0	0	50	0	23.81	37.12	295.11	294.43	0	0
2024-3-17	16:32:12	2024-3-17 16:32	-0.229	2.259	2.15	-20.23	0	0	50	0	23.87	37.12	295.14	294.46	0	0
2024-3-17	16:32:14	2024-3-17 16:32	-0.231	2.257	2.229	-20.3	0	0	50	0	23.87	37.12	295.16	294.48	0	0
2024-3-17	16:32:16	2024-3-17 16:32	-0.233	2.257	2.181	-20.34	0	0	50	0	23.87	37.19	295.24	294.56	0	0
2024-3-17	16:32:18	2024-3-17 16:32	-0.228	2.255	2.246	-20.17	0	0	50	0	23.81	37.19	295.4	294.72	0	0
2024-3-17	16:32:20	2024-3-17 16:32	-0.231	2.252	2.195	-20.26	0	0	50	0	23.81	37.19	295.34	294.66	0	0
2024-3-17	16:32:22	2024-3-17 16:32	-0.236	2.251	2.206	-20.23	0	0	50	0	23.69	37.19	295.38	294.68	0	0
2024-3-17	16:32:24	2024-3-17 16:32	-0.234	2.256	2.133	-20.17	0	0	50	0	23.69	37.19	295.44	294.75	0	0
2024-3-17	16:32:26	2024-3-17 16:32	-0.235	2.256	2.142	-20.36	0	0	50	0	23.69	37.19	295.52	294.83	0	0
2024-3-17	16:32:28	2024-3-17 16:32	-0.236	2.256	2.158	-20.33	0	0	50	0	23.69	37.12	295.51	294.81	0	0
2024-3-17	16:32:30	2024-3-17 16:32	-0.237	2.26	2.185	-20.31	0	0	50	0	23.69	37.12	295.6	294.9	0	0
2024-3-17	16:32:32	2024-3-17 16:32	-0.237	2.259	2.169	-20.21	0	0	50	0	23.69	37.12	295.66	294.96	0	0
2024-3-17	16:32:34	2024-3-17 16:32	-0.241	2.253	2.245	-20.18	0	0	50	0	23.69	37.12	295.81	295.1	0	0
2024-3-17	16:32:36	2024-3-17 16:32	-0.242	2.258	2.168	-20.38	0	0	50	0	23.69	37.12	295.75	295.04	0	0
2024-3-17	16:32:38	2024-3-17 16:32	-0.24	2.254	2.184	-20.26	0	0	50	0	23.56	37.12	295.81	295.1	0	0
2024-3-17	16:32:40	2024-3-17 16:32	-0.241	2.256	2.159	-20.27	0	0	50	0	23.56	37.12	295.82	295.11	0	0
2024-3-17	16:32:42	2024-3-17 16:32	-0.244	2.253	1.97	-20.29	0	0	50	0	23.56	37.12	295.96	295.24	0	0
2024-3-17	16:32:44	2024-3-17 16:32	-0.243	2.256	1.947	-20.2	0	0	50	0	23.5	37.12	295.89	295.17	0	0
2024-3-17	16:32:46	2024-3-17 16:32	-0.245	2.255	2.235	-20.28	0	0	50	0	23.5	37.12	295.89	295.17	0	0
2024-3-17	16:32:48	2024-3-17 16:32	-0.247	2.257	2.259	-20.24	0	0	50	0	23.37	37.12	295.93	295.2	0	0
2024-3-17	16:32:50	2024-3-17 16:32	-0.246	2.26	2.098	-20.27	0	0	50	0	23.5	37.12	295.95	295.22	0	0
2024-3-17	16:32:52	2024-3-17 16:32	-0.25	2.251	2.224	-20.34	0	0	50	0	23.5	37.12	295.76	295.02	0	0
2024-3-17	16:32:54	2024-3-17 16:32	-0.25	2.254	2.249	-20.25	0	0	50	0	23.56	37.12	295.8	295.06	0	0
2024-3-17	16:32:56	2024-3-17 16:32	-0.25	2.256	2.093	-20.3	0	0	50	0	23.37	37.12	295.78	295.04	0	0
2024-3-17	16:32:58	2024-3-17 16:32	-0.25	2.256	2.21	-20.29	0	0	50	0	23.37	37.12	295.73	294.99	0	0
2024-3-17	16:33:00	2024-3-17 16:33	-0.251	2.257	2.189	-20.26	0	0	50	0	23.37	37.19	295.77	295.02	0	0
2024-3-17	16:33:02	2024-3-17 16:33	-0.25	2.259	2.142	-20.37	0	0	50	0	23.5	37.19	295.75	295.01	0	0
2024-3-17	16:33:04	2024-3-17 16:33	-0.254	2.254	2.339	-20.12	0	0	50	0	23.5	37.19	295.71	294.96	0	0
2024-3-17	16:33:06	2024-3-17 16:33	-0.254	2.254	2.204	-20.24	0	0	50	0	23.37	37.19	295.69	294.93	0	0
2024-3-17	16:33:08	2024-3-17 16:33	-0.253	2.26	2.288	-20.28	0	0	50	0	23.31	37.19	295.66	294.91	0	0
2024-3-17	16:33:10	2024-3-17 16:33	-0.254	2.265	2.184	-20.26	0	0	50	0	23.19	37.19	295.65	294.9	0	0
2024-3-17	16:33:12	2024-3-17 16:33	-0.255	2.258	2.06	-20.2	0	0	50	0	23.19	37.19	295.76	295.01	0	0
2024-3-17	16:33:14	2024-3-17 16:33	-0.255	2.258	2.028	-20.2	0	0	50	0	23.19	37.19	295.82	295.07	0	0
2024-3-17	16:33:16	2024-3-17 16:33	-0.255	2.259	2.214	-20.32	0	0	50	0	23.19	37.19	295.82	295.06	0	0
2024-3-17	16:33:18	2024-3-17 16:33	-0.257	2.259	2.321	-20.31	0	0	50	0	23.06	37.19	295.84	295.08	0	0
2024-3-17	16:33:20	2024-3-17 16:33	-0.257	2.256	2.182	-20.22	0	0	50	0	23.06	37.19	295.62	294.86	0	0
2024-3-17	16:33:22	2024-3-17 16:33	-0.257	2.258	2.175	-20.23	0	0	50	0	23.06	37.19	295.35	294.59	0	0
2024-3-17	16:33:24	2024-3-17 16:33	-0.258	2.251	2.361	-20.21	0	0	50	0	23.06	37.12	295.34	294.57	0	0
2024-3-17	16:33:26	2024-3-17 16:33	-0.259	2.251	2.178	-20.21	0	0	50	0	23	37.12	295.44	294.67	0	0
2024-3-17	16:33:28	2024-3-17 16:33	-0.258	2.257	2.271	-20.25	0	0	50	0	23.06	37.12	295.77	295.01	0	0
2024-3-17	16:33:30	2024-3-17 16:33	-0.259	2.257	2.268	-20.18	0	0	50	0	23.06	37.12	295.76	294.99	0	0
2024-3-17	16:33:32	2024-3-17 16:33	-0.258	2.26	2.293	-20.2	0	0	50	0	23.06	37.12	295.46	294.69	0	0
2024-3-17	16:33:34	2024-3-17 16:33	-0.257	2.256	2.284	-20.25	0	0	50	0	23	37.19	295.21	294.45	0	0
2024-3-17	16:33:36	2024-3-17 16:33	-0.257	2.26	2.256	-20.41	0	0	50	0	22.87	37.19	295.41	294.65	0	0
2024-3-17	16:33:38	2024-3-17 16:33	-0.256	2.263	2.337	-20.32	0	0	50	0	22.87	37.19	295.37	294.61	0	0
2024-3-17	16:33:40	2024-3-17 16:33	-0.258	2.253	2.391	-20.29	0	0	50	0	22.87	37.19	295.46	294.69	0	0
2024-3-17	16:33:42	2024-3-17 16:33	-0.26	2.259	2.287	-20.3	0	0	50	0	22.87	37.19	295.6	294.84	0	0
2024-3-17	16:33:44	2024-3-17 16:33	-0.262	2.256	2.272	-20.19	0	0	50	0	22.87	37.19	295.65	294.88	0	0
2024-3-17	16:33:46	2024-3-17 16:33	-0.265	2.256	2.211	-20.26	0	0	50	0	22.87	37.19	295.5	294.72	0	0
2024-3-17	16:33:48	2024-3-17 16:33	-0.264	2.258	2.181	-20.31	0	0	50	0	22.87	37.19	295.5	294.72	0	0
2024-3-17	16:33:50	2024-3-17 16:33	-0.265	2.261	2.239	-20.26	0	0	50	0	22.87	37.19	295.5	294.72	0	0
2024-3-17	16:33:52	2024-3-17 16:33	-0.264	2.261	2.273	-20.24	0	0	50	0	22.87	37.19	295.51	294.73	0	0
2024-3-17	16:33:54	2024-3-17 16:33	-0.264	2.259	2.221	-20.23	0	0	50	0	22.81	37.19	295.6	294.82	0	0
2024-3-17	16:33:56	2024-3-17 16:33	-0.264	2.256	2.256	-20.32	0	0	50	0	22.69	37.19	295.69	294.91	0	0
2024-3-17	16:33:58	2024-3-17 16:33	-0.264	2.254	2.265	-20.28	0	0	50	0	22.69	37.12	295.79	295.01	0	0
2024-3-17	16:34:00	2024-3-17 16:34	-0.261	2.257	2.33	-20.26	0	0	50	0	22.69	37.12	295.99	295.22	0	0
2024-3-17	16:34:02	2024-3-17 16:34	-0.263	2.255	2.182	-20.3	0	0	50	0	22.69	37.12	296.07	295.29	0	0
2024-3-17	16:34:04	2024-3-17 16:34	-0.263	2.253	2.205	-20.22	0	0	50	0	22.69	37.12	296.12	295.34	0	0
2024-3-17	16:34:06	2024-3-17 16:34	-0.264	2.25	2.289	-20.3	0	0	50	0	22.56	37.12	296.17	295.38	0	0
2024-3-17	16:34:08	2024-3-17 16:34	-0.265	2.253	2.211	-20.29	0	0	50	0	22.56	37.12	295.95	295.17	0	0
2024-3-17	16:34:10	2024-3-17 16:34	-0.27	2.262	2.205	-20.21	0	0	50	0	22.56	37.12	295.91	295.12	0	0
2024-3-17	16:34:12	2024-3-17 16:34	-0.272	2.263	2.314	-20.23	0	0	50	0	22.69	37.12	295.93	295.13	0	0
2024-3-17	16:34:14	2024-3-17 16:34	-0.271	2.262	2.269	-20.28	0	0	50	0	22.56	37.12	295.89	295.09	0	0
2024-3-17	16:34:16	2024-3-17 16:34	-0.273	2.264	2.227	-20.3	0	0	50	0	22.56	37.12	295.8	294.99	0	0
2024-3-17	16:34:18	2024-3-17 16:34	-0.272	2.258	2.201	-20.28	0	0	50	0	22.5	37.12	295.82	295.02	0	0
2024-3-17	16:34:20	2024-3-17 16:34	-0.275	2.258	2.262	-20.35	0	0	50	0	22.5	37.12	295.86	295.05	0	0
2024-3-17	16:34:22	2024-3-17 16:34	-0.272	2.261	2.298	-20.31	0	0	50	0	22.5	37.12	295.87	295.06	0	0
2024-3-17	16:34:24	2024-3-17 16:34	-0.274	2.258	2.211	-20.2	0	0	50	0	22.5	37.12	295.96	295.15	0	0
2024-3-17	16:34:26	2024-3-17 16:34	-0.272	2.262	2.141	-20.36	0	0	50	0	22.37	37.12	295.96	295.15	0	0
2024-3-17	16:34:28	2024-3-17 16:34	-0.273	2.258	2.268	-20.35	0	0	50	0	22.37	37.12	295.94	295.14	0	0
2024-3-17	16:34:30	2024-3-17 16:34	-0.274	2.259	2.228	-20.25	0	0	50	0	22.31	37.12	296.01	295.2	0	0
2024-3-17	16:34:32	2024-3-17 16:34	-0.276	2.254	2.164	-20.31	0	0	50	0	22.31	37.12	296.02	295.21	0	0
2024-3-17	16:34:34	2024-3-17 16:34	-0.278	2.258	2.211	-20.2	0	0	50	0	22.31	37.12	296.17	295.35	0	0
2024-3-17	16:34:36	2024-3-17 16:34	-0.276	2.256	2.312	-20.33	0	0	50	0	22.31	37.12	296.14	295.32	0	0
2024-3-17	16:34:38	2024-3-17 16:34	-0.28	2.255	2.24	-20.24	0	0	50	0	22.31	37.12	296.16	295.34	0	0
2024-3-17	16:34:40	2024-3-17 16:34	-0.282	2.259	2.325	-20.32	0	0	50	0	22.31	37.12	296.08	295.24	0	0
2024-3-17	16:34:42	2024-3-17 16:34	-0.282	2.252	2.32	-20.32	0	0	50	0	22.06	37.12	296.18	295.34	0	0
2024-3-17	16:34:44	2024-3-17 16:34	-0.285	2.253	2.278	-20.17	0	0	50	0	22.19	37.12	296.05	295.21	0	0
2024-3-17	16:34:46	2024-3-17 16:34	-0.284	2.262	2.227	-20.31	0	0	50	0	22.31	37.12	295.94	295.1	0	0
2024-3-17	16:34:48	2024-3-17 16:34	-0.285	2.26	2.244	-20.31	0	0	50	0	22.19	37.12	295.86	295.02	0	0
2024-3-17	16:34:50	2024-3-17 16:34	-0.283	2.256	2.228	-20.28	0	0	50	0	22.06	37.12	295.78	294.94	0	0
2024-3-17	16:34:52	2024-3-17 16:34	-0.285	2.259	2.242	-20.26	0	0	50	0	22.06	37.12	295.63	294.79	0	0
2024-3-17	16:34:54	2024-3-17 16:34	-0.283	2.258	2.278	-20.13	0	0	50	0	22.06	37.12	295.9	295.07	0	0
2024-3-17	16:34:56	2024-3-17 16:34	-0.285	2.258	2.322	-20.26	0	0	50	0	22	37.12	296.08	295.23	0	0
2024-3-17	16:34:58	2024-3-17 16:34	-0.29	2.258	2.431	-20.25	0	0	50	0	22	37.12	296.11	295.25	0	0
2024-3-17	16:35:00	2024-3-17 16:35	-0.293	2.259	2.37	-20.25	0	0	50	0	22	37.12	295.99	295.12	0	0
2024-3-17	16:35:02	2024-3-17 16:35	-0.294	2.26	2.291	-20.27	0	0	50	0	22.06	37.12	295.92	295.05	0	0
2024-3-17	16:35:04	2024-3-17 16:35	-0.292	2.259	2.317	-20.24	0	0	50	0	22	37.12	295.91	295.04	0	0
2024-3-17	16:35:06	2024-3-17 16:35	-0.291	2.259	2.289	-20.29	0	0	50	0	21.87	37.12	295.98	295.12	0	0
2024-3-17	16:35:08	2024-3-17 16:35	-0.289	2.257	2.284	-20.3	0	0	50	0	21.87	37.12	296.08	295.23	0	0
2024-3-17	16:35:10	2024-3-17 16:35	-0.289	2.257	2.26	-20.25	0	0	50	0	21.87	37.12	296.08	295.22	0	0
2024-3-17	16:35:12	2024-3-17 16:35	-0.29	2.25	2.28	-20.17	0	0	50	0	21.87	37.12	296.02	295.16	0	0
2024-3-17	16:35:14	2024-3-17 16:35	-0.291	2.254	2.278	-20.18	0	0	50	0	21.87	37.12	295.98	295.12	0	0
2024-3-17	16:35:16	2024-3-17 16:35	-0.294	2.263	2.207	-20.33	0	0	50	0	21.87	37.12	295.83	294.96	0	0
2024-3-17	16:35:18	2024-3-17 16:35	-0.293	2.257	2.304	-20.24	0	0	50	0	21.69	37.12	295.84	294.97	0	0
2024-3-17	16:35:20	2024-3-17 16:35	-0.294	2.257	2.534	-20.33	0	0	50	0	21.81	37.12	295.91	295.04	0	0
2024-3-17	16:35:22	2024-3-17 16:35	-0.299	2.254	2.251	-20.2	0	0	50	0	21.69	37.12	296.1	295.21	0	0
2024-3-17	16:35:24	2024-3-17 16:35	-0.302	2.257	2.239	-20.19	0	0	50	0	21.87	37.12	296.33	295.44	0	0
2024-3-17	16:35:26	2024-3-17 16:35	-0.302	2.259	2.295	-20.23	0	0	50	0	21.81	37.12	296.48	295.59	0	0
2024-3-17	16:35:28	2024-3-17 16:35	-0.299	2.259	2.358	-20.26	0	0	50	0	21.87	37.12	296.4	295.51	0	0
2024-3-17	16:35:30	2024-3-17 16:35	-0.299	2.257	2.256	-20.19	0	0	50	0	21.69	37.12	296.38	295.5	0	0
2024-3-17	16:35:32	2024-3-17 16:35	-0.3	2.255	2.276	-20.22	0	0	50	0	21.69	37.12	296.44	295.55	0	0
2024-3-17	16:35:34	2024-3-17 16:35	-0.298	2.262	2.29	-20.24	0	0	50	0	21.5	37.12	296.39	295.51	0	0
2024-3-17	16:35:36	2024-3-17 16:35	-0.296	2.26	2.4	-20.27	0	0	50	0	21.69	37.12	296.39	295.52	0	0
2024-3-17	16:35:38	2024-3-17 16:35	-0.296	2.261	2.227	-20.3	0	0	50	0	21.5	37.12	296.48	295.6	0	0
2024-3-17	16:35:40	2024-3-17 16:35	-0.294	2.259	2.344	-20.27	0	0	50	0	21.56	37.12	296.42	295.55	0	0
2024-3-17	16:35:42	2024-3-17 16:35	-0.296	2.255	2.188	-20.24	0	0	50	0	21.5	37.12	296.5	295.62	0	0
2024-3-17	16:35:44	2024-3-17 16:35	-0.295	2.255	2.323	-20.22	0	0	50	0	21.5	37.12	296.49	295.62	0	0
2024-3-17	16:35:46	2024-3-17 16:35	-0.295	2.253	2.358	-20.31	0	0	50	0	21.5	37.12	296.56	295.69	0	0
2024-3-17	16:35:48	2024-3-17 16:35	-0.298	2.254	2.228	-20.3	0	0	50	0	21.56	37.12	296.64	295.75	0	0
2024-3-17	16:35:50	2024-3-17 16:35	-0.3	2.258	2.134	-20.3	0	0	50	0	21.5	37.12	296.63	295.73	0	0
2024-3-17	16:35:52	2024-3-17 16:35	-0.303	2.258	2.312	-20.23	0	0	50	0	21.37	37.12	296.6	295.7	0	0
2024-3-17	16:35:54	2024-3-17 16:35	-0.303	2.255	2.22	-20.22	0	0	50	0	21.37	37.12	296.51	295.61	0	0
2024-3-17	16:35:56	2024-3-17 16:35	-0.301	2.26	2.201	-20.32	0	0	50	0	21.37	37.12	296.51	295.62	0	0
2024-3-17	16:35:58	2024-3-17 16:35	-0.303	2.259	2.164	-20.32	0	0	50	0	21.31	37.12	296.55	295.66	0	0
2024-3-17	16:36:00	2024-3-17 16:36	-0.298	2.258	2.316	-20.26	0	0	50	0	21.31	37.12	296.55	295.67	0	0
2024-3-17	16:36:02	2024-3-17 16:36	-0.303	2.257	2.183	-20.29	0	0	50	0	21.31	37.12	296.63	295.73	0	0
2024-3-17	16:36:04	2024-3-17 16:36	-0.305	2.262	2.177	-20.25	0	0	50	0	21.31	37.12	296.55	295.65	0	0
2024-3-17	16:36:06	2024-3-17 16:36	-0.308	2.257	2.158	-20.24	0	0	50	0	21.31	37.12	296.61	295.7	0	0
2024-3-17	16:36:08	2024-3-17 16:36	-0.312	2.259	2.22	-20.24	0	0	50	0	21.31	37.12	296.64	295.71	0	0
2024-3-17	16:36:10	2024-3-17 16:36	-0.311	2.26	2.257	-20.28	0	0	50	0	21.19	37.12	296.6	295.68	0	0
2024-3-17	16:36:12	2024-3-17 16:36	-0.312	2.26	2.247	-20.27	0	0	50	0	21.19	37.12	296.56	295.64	0	0
2024-3-17	16:36:14	2024-3-17 16:36	-0.308	2.262	2.4	-20.32	0	0	50	0	21.31	37.12	296.58	295.67	0	0
2024-3-17	16:36:16	2024-3-17 16:36	-0.308	2.262	2.262	-20.27	0	0	50	0	21.19	37.12	296.51	295.6	0	0
2024-3-17	16:36:18	2024-3-17 16:36	-0.308	2.262	2.314	-20.34	0	0	50	0	21.19	37.12	296.64	295.73	0	0
2024-3-17	16:36:20	2024-3-17 16:36	-0.308	2.259	2.244	-20.34	0	0	50	0	21.06	37.12	296.43	295.52	0	0
2024-3-17	16:36:22	2024-3-17 16:36	-0.309	2.252	2.364	-20.24	0	0	50	0	21.06	37.12	296.49	295.57	0	0
2024-3-17	16:36:24	2024-3-17 16:36	-0.309	2.258	2.377	-20.16	0	0	50	0	21.06	37.12	296.5	295.58	0	0
2024-3-17	16:36:26	2024-3-17 16:36	-0.314	2.258	2.272	-20.34	0	0	50	0	21.06	37.12	296.26	295.33	0	0
2024-3-17	16:36:28	2024-3-17 16:36	-0.317	2.266	2.304	-20.33	0	0	50	0	21.06	37.12	296.45	295.5	0	0
2024-3-17	16:36:30	2024-3-17 16:36	-0.314	2.259	2.232	-20.28	0	0	50	0	21.06	37.12	296.56	295.62	0	0
2024-3-17	16:36:32	2024-3-17 16:36	-0.318	2.262	2.332	-20.28	0	0	50	0	21.06	37.12	296.62	295.68	0	0
2024-3-17	16:36:34	2024-3-17 16:36	-0.321	2.26	2.239	-20.28	0	0	50	0	21.06	37.12	296.68	295.73	0	0
2024-3-17	16:36:36	2024-3-17 16:36	-0.317	2.26	2.345	-20.32	0	0	50	0	21	37.12	296.78	295.84	0	0
2024-3-17	16:36:38	2024-3-17 16:36	-0.32	2.255	2.056	-20.28	0	0	50	0	21	37.12	296.85	295.9	0	0
2024-3-17	16:36:40	2024-3-17 16:36	-0.318	2.258	2.179	-20.29	0	0	50	0	20.87	37.12	296.84	295.9	0	0
2024-3-17	16:36:42	2024-3-17 16:36	-0.318	2.252	2.333	-20.24	0	0	50	0	20.87	37.12	296.96	296.01	0	0
2024-3-17	16:36:44	2024-3-17 16:36	-0.321	2.258	2.171	-20.31	0	0	50	0	20.87	37.12	296.86	295.91	0	0
2024-3-17	16:36:46	2024-3-17 16:36	-0.318	2.261	2.365	-20.32	0	0	50	0	20.87	37.12	296.87	295.92	0	0
2024-3-17	16:36:48	2024-3-17 16:36	-0.319	2.264	2.28	-20.32	0	0	50	0	20.81	37.12	296.83	295.89	0	0
2024-3-17	16:36:50	2024-3-17 16:36	-0.322	2.261	2.271	-20.27	0	0	50	0	20.81	37.12	296.61	295.65	0	0
2024-3-17	16:36:52	2024-3-17 16:36	-0.324	2.255	2.394	-20.25	0	0	50	0	20.81	37.12	296.29	295.33	0	0
2024-3-17	16:36:54	2024-3-17 16:36	-0.325	2.258	2.275	-20.24	0	0	50	0	20.69	37.12	296.15	295.19	0	0
2024-3-17	16:36:56	2024-3-17 16:36	-0.326	2.263	2.372	-20.37	0	0	50	0	20.69	37.12	296.05	295.08	0	0
2024-3-17	16:36:58	2024-3-17 16:36	-0.328	2.257	2.334	-20.2	0	0	50	0	20.69	37.12	296.21	295.24	0	0
2024-3-17	16:37:00	2024-3-17 16:37	-0.33	2.259	2.317	-20.19	0	0	50	0	20.69	37.12	296.29	295.31	0	0
2024-3-17	16:37:02	2024-3-17 16:37	-0.329	2.26	2.278	-20.26	0	0	50	0	20.69	37.12	296.32	295.34	0	0
2024-3-17	16:37:04	2024-3-17 16:37	-0.333	2.267	2.339	-20.31	0	0	50	0	20.56	37.12	296.22	295.23	0	0
2024-3-17	16:37:06	2024-3-17 16:37	-0.328	2.266	2.309	-20.31	0	0	50	0	20.56	37.12	296.1	295.13	0	0
2024-3-17	16:37:08	2024-3-17 16:37	-0.325	2.259	2.307	-20.2	0	0	50	0	20.5	37.12	295.99	295.03	0	0
2024-3-17	16:37:10	2024-3-17 16:37	-0.327	2.26	2.281	-20.28	0	0	50	0	20.5	37.12	295.88	294.91	0	0
2024-3-17	16:37:12	2024-3-17 16:37	-0.328	2.26	2.341	-20.19	0	0	50	0	20.5	37.12	296.15	295.18	0	0
2024-3-17	16:37:14	2024-3-17 16:37	-0.326	2.26	2.455	-20.25	0	0	50	0	20.5	37.12	296.2	295.23	0	0
2024-3-17	16:37:16	2024-3-17 16:37	-0.336	2.259	2.399	-20.32	0	0	50	0	20.5	37.12	296.15	295.16	0	0
2024-3-17	16:37:18	2024-3-17 16:37	-0.337	2.267	2.308	-20.35	0	0	50	0	20.37	37.12	296.38	295.38	0	0
2024-3-17	16:37:20	2024-3-17 16:37	-0.334	2.258	2.286	-20.32	0	0	50	0	20.5	37.12	296.21	295.22	0	0
2024-3-17	16:37:22	2024-3-17 16:37	-0.333	2.259	2.337	-20.21	0	0	50	0	20.37	37.12	296.18	295.19	0	0
2024-3-17	16:37:24	2024-3-17 16:37	-0.333	2.264	2.345	-20.25	0	0	50	0	20.37	37.12	296.25	295.26	0	0
2024-3-17	16:37:26	2024-3-17 16:37	-0.331	2.259	2.315	-20.34	0	0	50	0	20.37	37.12	296.3	295.32	0	0
2024-3-17	16:37:28	2024-3-17 16:37	-0.332	2.265	2.363	-20.28	0	0	50	0	20.37	37.12	296.46	295.48	0	0
2024-3-17	16:37:30	2024-3-17 16:37	-0.334	2.261	2.303	-20.32	0	0	50	0	20.37	37.12	296.35	295.36	0	0
2024-3-17	16:37:32	2024-3-17 16:37	-0.333	2.264	2.432	-20.25	0	0	50	0	20.31	37.12	296.42	295.44	0	0
2024-3-17	16:37:34	2024-3-17 16:37	-0.337	2.265	2.293	-20.26	0	0	50	0	20.31	37.12	296.31	295.31	0	0
2024-3-17	16:37:36	2024-3-17 16:37	-0.34	2.263	2.412	-20.31	0	0	50	0	20.19	37.12	296.2	295.2	0	0
2024-3-17	16:37:38	2024-3-17 16:37	-0.343	2.271	2.352	-20.3	0	0	50	0	20.19	37.12	296	294.99	0	0
2024-3-17	16:37:40	2024-3-17 16:37	-0.343	2.266	2.346	-20.3	0	0	50	0	20.19	37.12	295.71	294.7	0	0
2024-3-17	16:37:42	2024-3-17 16:37	-0.344	2.264	2.362	-20.27	0	0	50	0	20.19	37.12	295.56	294.54	0	0
2024-3-17	16:37:44	2024-3-17 16:37	-0.34	2.267	2.428	-20.27	0	0	50	0	20.19	37.12	295.53	294.53	0	0
2024-3-17	16:37:46	2024-3-17 16:37	-0.34	2.27	2.345	-20.35	0	0	50	0	20.06	37.12	295.42	294.41	0	0
2024-3-17	16:37:48	2024-3-17 16:37	-0.339	2.272	2.347	-20.45	0	0	50	0	20.06	37.12	295.48	294.48	0	0
2024-3-17	16:37:50	2024-3-17 16:37	-0.338	2.27	2.444	-20.29	0	0	50	0	20.06	37.12	295.52	294.52	0	0
2024-3-17	16:37:52	2024-3-17 16:37	-0.342	2.267	2.407	-20.3	0	0	50	0	20.06	37.12	295.48	294.47	0	0
2024-3-17	16:37:54	2024-3-17 16:37	-0.342	2.267	2.359	-20.35	0	0	50	0	20.06	37.12	295.53	294.52	0	0
2024-3-17	16:37:56	2024-3-17 16:37	-0.345	2.269	2.419	-20.38	0	0	50	0	20.06	37.12	295.27	294.25	0	0
2024-3-17	16:37:58	2024-3-17 16:37	-0.347	2.268	2.42	-20.29	0	0	50	0	20	37.12	295.12	294.1	0	0
2024-3-17	16:38:00	2024-3-17 16:38	-0.35	2.266	2.336	-20.34	0	0	50	0	20	37.12	295.01	293.98	0	0
2024-3-17	16:38:02	2024-3-17 16:38	-0.351	2.271	2.333	-20.25	0	0	50	0	19.87	37.12	295.08	294.04	0	0
2024-3-17	16:38:04	2024-3-17 16:38	-0.352	2.268	2.393	-20.24	0	0	50	0	20	37.12	295.32	294.28	0	0
2024-3-17	16:38:06	2024-3-17 16:38	-0.351	2.263	2.403	-20.26	0	0	50	0	19.87	37.12	295.41	294.38	0	0
2024-3-17	16:38:08	2024-3-17 16:38	-0.353	2.265	2.302	-20.32	0	0	50	0	19.81	37.12	295.43	294.39	0	0
2024-3-17	16:38:10	2024-3-17 16:38	-0.349	2.268	2.474	-20.25	0	0	50	0	19.87	37.12	295.34	294.31	0	0
2024-3-17	16:38:12	2024-3-17 16:38	-0.35	2.277	2.346	-20.26	0	0	50	0	19.81	37.12	295.37	294.34	0	0
2024-3-17	16:38:14	2024-3-17 16:38	-0.347	2.269	2.35	-20.27	0	0	50	0	19.87	37.12	295.48	294.45	0	0
2024-3-17	16:38:16	2024-3-17 16:38	-0.349	2.267	2.371	-20.4	0	0	50	0	19.81	37.12	295.45	294.42	0	0
2024-3-17	16:38:18	2024-3-17 16:38	-0.35	2.271	2.355	-20.36	0	0	50	0	19.69	37.12	295.4	294.37	0	0
2024-3-17	16:38:20	2024-3-17 16:38	-0.356	2.272	2.454	-20.21	0	0	50	0	19.56	37.12	295.52	294.47	0	0
2024-3-17	16:38:22	2024-3-17 16:38	-0.359	2.273	2.542	-20.22	0	0	50	0	19.56	37.12	295.49	294.43	0	0
2024-3-17	16:38:24	2024-3-17 16:38	-0.358	2.27	2.455	-20.27	0	0	50	0	19.69	37.12	295.48	294.42	0	0
2024-3-17	16:38:26	2024-3-17 16:38	-0.357	2.273	2.355	-20.26	0	0	50	0	19.69	37.12	295.56	294.5	0	0
2024-3-17	16:38:31	2024-3-17 16:38	-0.357	2.271	2.399	-20.23	0	0	50	0	19.69	37.12	295.68	294.63	0	0
2024-3-17	16:38:33	2024-3-17 16:38	-0.356	2.269	2.388	-20.2	0	0	50	0	19.56	37.12	295.76	294.7	0	0
2024-3-17	16:38:35	2024-3-17 16:38	-0.359	2.275	2.465	-20.24	0	0	50	0	19.56	37.12	295.75	294.69	0	0
2024-3-17	16:38:37	2024-3-17 16:38	-0.361	2.277	2.422	-20.39	0	0	50	0	19.5	37.12	295.8	294.74	0	0
2024-3-17	16:38:39	2024-3-17 16:38	-0.357	2.27	2.301	-20.22	0	0	50	0	19.37	37.12	295.7	294.65	0	0
2024-3-17	16:38:41	2024-3-17 16:38	-0.361	2.27	2.25	-20.24	0	0	50	0	19.5	37.12	295.71	294.65	0	0
2024-3-17	16:38:43	2024-3-17 16:38	-0.36	2.271	2.238	-20.33	0	0	50	0	19.5	37.12	295.74	294.67	0	0
2024-3-17	16:38:45	2024-3-17 16:38	-0.361	2.272	2.156	-20.18	0	0	50	0	19.5	37.12	295.85	294.78	0	0
2024-3-17	16:38:47	2024-3-17 16:38	-0.367	2.27	2.532	-20.36	0	0	50	0	19.37	37.12	295.8	294.71	0	0
2024-3-17	16:38:49	2024-3-17 16:38	-0.367	2.272	2.402	-20.24	0	0	50	0	19.37	37.12	295.8	294.71	0	0
2024-3-17	16:38:51	2024-3-17 16:38	-0.365	2.278	2.325	-20.3	0	0	50	0	19.19	37.12	295.63	294.55	0	0
2024-3-17	16:38:53	2024-3-17 16:38	-0.367	2.27	2.318	-20.3	0	0	50	0	19.06	37.12	295.83	294.75	0	0
2024-3-17	16:38:55	2024-3-17 16:38	-0.368	2.272	2.088	-20.23	0	0	50	0	19.19	37.12	295.78	294.7	0	0
2024-3-17	16:38:57	2024-3-17 16:38	-0.366	2.275	2.141	-20.39	0	0	50	0	19.37	37.12	295.62	294.54	0	0
2024-3-17	16:38:59	2024-3-17 16:38	-0.366	2.274	2.071	-20.32	0	0	50	0	19.31	37.12	295.59	294.51	0	0
2024-3-17	16:39:01	2024-3-17 16:39	-0.366	2.27	2.444	-20.29	0	0	50	0	19.19	37.06	295.61	294.52	0	0
2024-3-17	16:39:03	2024-3-17 16:39	-0.368	2.27	2.288	-20.27	0	0	50	0	19.31	37.06	295.58	294.5	0	0
2024-3-17	16:39:05	2024-3-17 16:39	-0.367	2.274	2.25	-20.29	0	0	50	0	19.19	37.06	295.72	294.64	0	0
2024-3-17	16:39:07	2024-3-17 16:39	-0.368	2.279	2.357	-20.33	0	0	50	0	19.19	37.06	295.62	294.53	0	0
2024-3-17	16:39:09	2024-3-17 16:39	-0.371	2.278	2.459	-20.32	0	0	50	0	19.06	37.06	295.7	294.61	0	0
2024-3-17	16:39:11	2024-3-17 16:39	-0.374	2.279	2.333	-20.21	0	0	50	0	19.06	37.06	295.7	294.59	0	0
2024-3-17	16:39:13	2024-3-17 16:39	-0.375	2.274	2.287	-20.29	0	0	50	0	19.06	37.06	295.56	294.46	0	0
2024-3-17	16:39:15	2024-3-17 16:39	-0.374	2.272	2.34	-20.24	0	0	50	0	19.06	37.06	295.64	294.53	0	0
2024-3-17	16:39:17	2024-3-17 16:39	-0.375	2.275	2.384	-20.31	0	0	50	0	19	37.06	295.64	294.53	0	0
2024-3-17	16:39:19	2024-3-17 16:39	-0.372	2.275	2.379	-20.27	0	0	50	0	18.87	37.06	295.55	294.44	0	0
2024-3-17	16:39:21	2024-3-17 16:39	-0.374	2.276	2.486	-20.26	0	0	50	0	18.87	37.06	295.69	294.59	0	0
2024-3-17	16:39:23	2024-3-17 16:39	-0.374	2.273	2.365	-20.24	0	0	50	0	19	37.06	295.75	294.64	0	0
2024-3-17	16:39:25	2024-3-17 16:39	-0.376	2.274	2.269	-20.25	0	0	50	0	18.87	37.12	295.76	294.65	0	0
2024-3-17	16:39:27	2024-3-17 16:39	-0.371	2.271	2.286	-20.36	0	0	50	0	18.81	37.12	295.74	294.65	0	0
2024-3-17	16:39:29	2024-3-17 16:39	-0.376	2.268	2.275	-20.32	0	0	50	0	18.81	37.12	295.76	294.64	0	0
2024-3-17	16:39:31	2024-3-17 16:39	-0.374	2.277	2.122	-20.18	0	0	50	0	18.81	37.12	295.67	294.56	0	0
2024-3-17	16:39:33	2024-3-17 16:39	-0.375	2.272	2.286	-20.29	0	0	50	0	18.69	37.12	295.77	294.66	0	0
2024-3-17	16:39:35	2024-3-17 16:39	-0.378	2.276	2.408	-20.26	0	0	50	0	18.69	37.06	295.68	294.56	0	0
2024-3-17	16:39:37	2024-3-17 16:39	-0.381	2.275	2.32	-20.3	0	0	50	0	18.69	37.06	295.44	294.32	0	0
2024-3-17	16:39:39	2024-3-17 16:39	-0.383	2.278	2.403	-20.34	0	0	50	0	18.69	37.06	295.29	294.16	0	0
2024-3-17	16:39:41	2024-3-17 16:39	-0.382	2.274	2.415	-20.32	0	0	50	0	18.69	37.06	295.21	294.08	0	0
2024-3-17	16:39:43	2024-3-17 16:39	-0.382	2.28	2.362	-20.36	0	0	50	0	18.56	37.06	295.12	294	0	0
2024-3-17	16:39:45	2024-3-17 16:39	-0.381	2.276	2.385	-20.28	0	0	50	0	18.56	37.06	295.08	293.96	0	0
2024-3-17	16:39:47	2024-3-17 16:39	-0.382	2.273	2.409	-20.38	0	0	50	0	18.5	37.06	294.93	293.8	0	0
2024-3-17	16:39:49	2024-3-17 16:39	-0.382	2.28	2.513	-20.34	0	0	50	0	18.5	37.06	294.96	293.83	0	0
2024-3-17	16:39:51	2024-3-17 16:39	-0.382	2.276	2.529	-20.31	0	0	50	0	18.5	37.06	294.99	293.86	0	0
2024-3-17	16:39:53	2024-3-17 16:39	-0.382	2.279	2.43	-20.25	0	0	50	0	18.37	37.06	295.14	294.01	0	0
2024-3-17	16:39:55	2024-3-17 16:39	-0.386	2.276	2.323	-20.17	0	0	50	0	18.37	37.06	295.09	293.95	0	0
2024-3-17	16:39:57	2024-3-17 16:39	-0.385	2.278	2.377	-20.34	0	0	50	0	18.37	37.06	295.16	294.03	0	0
2024-3-17	16:39:59	2024-3-17 16:39	-0.388	2.281	2.416	-20.28	0	0	50	0	18.31	37.06	295.18	294.04	0	0
2024-3-17	16:40:01	2024-3-17 16:40	-0.389	2.277	2.543	-20.34	0	0	50	0	18.31	37.06	295.01	293.86	0	0
2024-3-17	16:40:03	2024-3-17 16:40	-0.391	2.274	2.442	-20.22	0	0	50	0	18.31	37.06	295.01	293.86	0	0
2024-3-17	16:40:05	2024-3-17 16:40	-0.392	2.275	2.403	-20.47	0	0	50	0	18.31	37.06	295.07	293.91	0	0
2024-3-17	16:40:07	2024-3-17 16:40	-0.39	2.283	2.433	-20.29	0	0	50	0	18.31	37.06	295.09	293.94	0	0
2024-3-17	16:40:09	2024-3-17 16:40	-0.392	2.28	2.383	-20.29	0	0	50	0	18.31	37.06	295.18	294.03	0	0
2024-3-17	16:40:11	2024-3-17 16:40	-0.395	2.279	2.486	-20.28	0	0	50	0	18	37.06	295.26	294.1	0	0
2024-3-17	16:40:13	2024-3-17 16:40	-0.391	2.278	2.362	-20.18	0	0	50	0	18.06	37.06	295.29	294.13	0	0
2024-3-17	16:40:15	2024-3-17 16:40	-0.393	2.28	2.453	-20.26	0	0	50	0	18.06	37.06	295.31	294.15	0	0
2024-3-17	16:40:17	2024-3-17 16:40	-0.394	2.278	2.392	-20.31	0	0	50	0	18.19	37.06	295.3	294.13	0	0
2024-3-17	16:40:19	2024-3-17 16:40	-0.396	2.28	2.47	-20.29	0	0	50	0	18	37.06	295.29	294.13	0	0
2024-3-17	16:40:21	2024-3-17 16:40	-0.396	2.283	2.418	-20.24	0	0	50	0	18	37.06	295.43	294.26	0	0
2024-3-17	16:40:23	2024-3-17 16:40	-0.398	2.282	2.487	-20.34	0	0	50	0	18	37.06	295.54	294.36	0	0
2024-3-17	16:40:25	2024-3-17 16:40	-0.4	2.285	2.645	-20.3	0	0	50	0	18	37.06	295.49	294.31	0	0
2024-3-17	16:40:27	2024-3-17 16:40	-0.398	2.281	2.462	-20.37	0	0	50	0	18	37.06	295.51	294.34	0	0
2024-3-17	16:40:29	2024-3-17 16:40	-0.403	2.277	2.54	-20.27	0	0	50	0	17.87	37.06	295.56	294.37	0	0
2024-3-17	16:40:31	2024-3-17 16:40	-0.399	2.282	2.329	-20.32	0	0	50	0	17.87	37.06	295.65	294.47	0	0
2024-3-17	16:40:33	2024-3-17 16:40	-0.399	2.274	2.434	-20.2	0	0	50	0	17.87	37.06	295.74	294.56	0	0
2024-3-17	16:40:35	2024-3-17 16:40	-0.399	2.279	2.464	-20.28	0	0	50	0	17.87	37.06	295.76	294.58	0	0
2024-3-17	16:40:37	2024-3-17 16:40	-0.401	2.282	2.448	-20.27	0	0	50	0	17.81	37.06	295.72	294.53	0	0
2024-3-17	16:40:39	2024-3-17 16:40	-0.4	2.281	2.374	-20.33	0	0	50	0	17.81	37.06	295.61	294.42	0	0
2024-3-17	16:40:41	2024-3-17 16:40	-0.402	2.273	2.43	-20.29	0	0	50	0	17.87	37.06	295.78	294.6	0	0
2024-3-17	16:40:43	2024-3-17 16:40	-0.401	2.274	2.427	-20.29	0	0	50	0	17.81	37.06	295.76	294.57	0	0
2024-3-17	16:40:45	2024-3-17 16:40	-0.404	2.284	2.461	-20.28	0	0	50	0	17.69	37.06	295.78	294.58	0	0
2024-3-17	16:40:47	2024-3-17 16:40	-0.407	2.278	2.423	-20.3	0	0	50	0	17.56	37.06	295.74	294.54	0	0
2024-3-17	16:40:49	2024-3-17 16:40	-0.404	2.285	2.472	-20.25	0	0	50	0	17.69	37.06	295.43	294.24	0	0
2024-3-17	16:40:51	2024-3-17 16:40	-0.407	2.283	2.443	-20.24	0	0	50	0	17.69	37.06	295.52	294.32	0	0
2024-3-17	16:40:53	2024-3-17 16:40	-0.405	2.28	2.507	-20.23	0	0	50	0	17.69	37.06	295.39	294.19	0	0
2024-3-17	16:40:55	2024-3-17 16:40	-0.408	2.28	2.452	-20.25	0	0	50	0	17.69	37.06	295.25	294.04	0	0
2024-3-17	16:40:57	2024-3-17 16:40	-0.407	2.277	2.444	-20.32	0	0	50	0	17.56	37.06	295.29	294.09	0	0
2024-3-17	16:40:59	2024-3-17 16:40	-0.409	2.28	2.371	-20.33	0	0	50	0	17.5	37.06	295.24	294.03	0	0
2024-3-17	16:41:01	2024-3-17 16:41	-0.409	2.283	2.443	-20.25	0	0	50	0	17.37	37.06	295.27	294.06	0	0
2024-3-17	16:41:03	2024-3-17 16:41	-0.409	2.276	2.612	-20.31	0	0	50	0	17.37	37.06	295.37	294.16	0	0
2024-3-17	16:41:05	2024-3-17 16:41	-0.407	2.28	2.489	-20.32	0	0	50	0	17.5	37.06	295.37	294.16	0	0
2024-3-17	16:41:07	2024-3-17 16:41	-0.41	2.285	2.475	-20.31	0	0	50	0	17.56	37.06	295.37	294.16	0	0
2024-3-17	16:41:09	2024-3-17 16:41	-0.41	2.282	2.422	-20.34	0	0	50	0	17.5	37.06	295.4	294.19	0	0
2024-3-17	16:41:11	2024-3-17 16:41	-0.412	2.273	2.305	-20.3	0	0	50	0	17.19	37.06	295.36	294.14	0	0
2024-3-17	16:41:13	2024-3-17 16:41	-0.411	2.287	2.465	-20.35	0	0	50	0	17.19	37.06	295.2	293.98	0	0
2024-3-17	16:41:15	2024-3-17 16:41	-0.414	2.283	2.481	-20.22	0	0	50	0	17.19	37.06	295.26	294.04	0	0
2024-3-17	16:41:17	2024-3-17 16:41	-0.414	2.272	2.495	-20.31	0	0	50	0	17.5	37.06	295.46	294.24	0	0
2024-3-17	16:41:19	2024-3-17 16:41	-0.414	2.281	2.368	-20.39	0	0	50	0	17.31	37.06	295.46	294.24	0	0
2024-3-17	16:41:21	2024-3-17 16:41	-0.413	2.279	2.447	-20.32	0	0	50	0	17.31	37.06	295.46	294.23	0	0
2024-3-17	16:41:23	2024-3-17 16:41	-0.419	2.28	2.422	-20.23	0	0	50	0	17.19	37.06	295.46	294.23	0	0
2024-3-17	16:41:25	2024-3-17 16:41	-0.417	2.283	2.463	-20.36	0	0	50	0	17.19	37.06	295.35	294.11	0	0
2024-3-17	16:41:27	2024-3-17 16:41	-0.418	2.28	2.399	-20.36	0	0	50	0	17.06	37.06	295.32	294.08	0	0
2024-3-17	16:41:29	2024-3-17 16:41	-0.416	2.276	2.391	-20.3	0	0	50	0	17.06	37.06	295.3	294.07	0	0
2024-3-17	16:41:31	2024-3-17 16:41	-0.418	2.28	2.44	-20.25	0	0	50	0	17	37.06	295.27	294.03	0	0
2024-3-17	16:41:33	2024-3-17 16:41	-0.42	2.281	2.478	-20.25	0	0	50	0	17	37.06	295.42	294.18	0	0
2024-3-17	16:41:35	2024-3-17 16:41	-0.419	2.277	2.46	-20.09	0	0	50	0	17	37.06	295.49	294.25	0	0
2024-3-17	16:41:37	2024-3-17 16:41	-0.418	2.281	2.361	-20.3	0	0	50	0	17	37.06	295.39	294.16	0	0
2024-3-17	16:41:39	2024-3-17 16:41	-0.42	2.28	2.413	-20.26	0	0	50	0	17	37.06	295.4	294.15	0	0
2024-3-17	16:41:41	2024-3-17 16:41	-0.421	2.29	2.524	-20.36	0	0	50	0	16.87	37.06	295.27	294.03	0	0
2024-3-17	16:41:43	2024-3-17 16:41	-0.421	2.284	2.463	-20.25	0	0	50	0	16.81	37.06	295.19	293.94	0	0
2024-3-17	16:41:45	2024-3-17 16:41	-0.423	2.284	2.444	-20.3	0	0	50	0	16.87	37.06	295.32	294.07	0	0
2024-3-17	16:41:47	2024-3-17 16:41	-0.426	2.284	2.41	-20.31	0	0	50	0	16.81	37.06	295.33	294.07	0	0
2024-3-17	16:41:49	2024-3-17 16:41	-0.424	2.281	2.489	-20.3	0	0	50	0	16.81	37.06	295.38	294.13	0	0
2024-3-17	16:41:51	2024-3-17 16:41	-0.425	2.28	2.569	-20.25	0	0	50	0	16.81	37.06	295.47	294.21	0	0
2024-3-17	16:41:53	2024-3-17 16:41	-0.427	2.287	2.559	-20.23	0	0	50	0	16.81	37.06	295.4	294.14	0	0
2024-3-17	16:41:55	2024-3-17 16:41	-0.428	2.289	2.59	-20.3	0	0	50	0	16.81	37.06	295.34	294.08	0	0
2024-3-17	16:41:57	2024-3-17 16:41	-0.427	2.28	2.42	-20.33	0	0	50	0	16.56	37.06	295.44	294.17	0	0
2024-3-17	16:41:59	2024-3-17 16:41	-0.427	2.284	2.491	-20.28	0	0	50	0	16.37	37.06	295.21	293.95	0	0
2024-3-17	16:42:01	2024-3-17 16:42	-0.429	2.29	2.568	-20.3	0	0	50	0	16.5	37.06	295.07	293.81	0	0
2024-3-17	16:42:03	2024-3-17 16:42	-0.432	2.29	2.559	-20.23	0	0	50	0	16.69	37.06	295.05	293.78	0	0
2024-3-17	16:42:05	2024-3-17 16:42	-0.432	2.282	2.444	-20.31	0	0	50	0	16.69	37.06	295.22	293.95	0	0
2024-3-17	16:42:07	2024-3-17 16:42	-0.434	2.28	2.45	-20.39	0	0	50	0	16.37	37.06	295.25	293.97	0	0
2024-3-17	16:42:09	2024-3-17 16:42	-0.435	2.287	2.505	-20.21	0	0	50	0	16.37	37.06	295.32	294.03	0	0
2024-3-17	16:42:11	2024-3-17 16:42	-0.433	2.279	2.528	-20.27	0	0	50	0	16.56	37.06	295.28	294	0	0
2024-3-17	16:42:13	2024-3-17 16:42	-0.434	2.284	2.506	-20.22	0	0	50	0	16.56	37.06	295.26	293.98	0	0
2024-3-17	16:42:15	2024-3-17 16:42	-0.434	2.286	2.507	-20.19	0	0	50	0	16.5	37.06	295.34	294.05	0	0
2024-3-17	16:42:17	2024-3-17 16:42	-0.436	2.289	2.486	-20.3	0	0	50	0	16.31	37.06	295.35	294.06	0	0
2024-3-17	16:42:19	2024-3-17 16:42	-0.435	2.284	2.458	-20.28	0	0	50	0	16.31	37.06	295.3	294.02	0	0
2024-3-17	16:42:21	2024-3-17 16:42	-0.435	2.283	2.45	-20.28	0	0	50	0	16.37	37.06	295.47	294.19	0	0
2024-3-17	16:42:23	2024-3-17 16:42	-0.434	2.285	2.454	-20.34	0	0	50	0	16.31	37.06	295.48	294.2	0	0
2024-3-17	16:42:25	2024-3-17 16:42	-0.439	2.285	2.531	-20.26	0	0	50	0	16.31	37.06	295.54	294.25	0	0
2024-3-17	16:42:27	2024-3-17 16:42	-0.441	2.288	2.519	-20.36	0	0	50	0	16.31	37.06	295.61	294.31	0	0
2024-3-17	16:42:29	2024-3-17 16:42	-0.438	2.284	2.52	-20.36	0	0	50	0	16.19	37.06	295.74	294.45	0	0
2024-3-17	16:42:31	2024-3-17 16:42	-0.443	2.284	2.415	-20.25	0	0	50	0	16.19	37.06	295.67	294.36	0	0
2024-3-17	16:42:33	2024-3-17 16:42	-0.443	2.285	2.538	-20.3	0	0	50	0	16.06	37.06	295.71	294.4	0	0
2024-3-17	16:42:35	2024-3-17 16:42	-0.445	2.287	2.411	-20.27	0	0	50	0	16	37.06	295.67	294.36	0	0
2024-3-17	16:42:37	2024-3-17 16:42	-0.444	2.288	2.465	-20.3	0	0	50	0	16	37.06	295.67	294.36	0	0
2024-3-17	16:42:39	2024-3-17 16:42	-0.445	2.285	2.38	-20.23	0	0	50	0	16.06	37.06	295.55	294.24	0	0
2024-3-17	16:42:41	2024-3-17 16:42	-0.446	2.282	2.328	-20.29	0	0	50	0	16.19	37.06	295.81	294.49	0	0
2024-3-17	16:42:43	2024-3-17 16:42	-0.445	2.284	2.667	-20.26	0	0	50	0	16.06	37.06	295.77	294.46	0	0
2024-3-17	16:42:45	2024-3-17 16:42	-0.446	2.288	2.406	-20.27	0	0	50	0	16	37.06	295.8	294.48	0	0
2024-3-17	16:42:47	2024-3-17 16:42	-0.444	2.29	2.556	-20.36	0	0	50	0	15.87	37.06	295.78	294.47	0	0
2024-3-17	16:42:49	2024-3-17 16:42	-0.445	2.29	2.458	-20.32	0	0	50	0	15.87	37.06	295.71	294.39	0	0
2024-3-17	16:42:51	2024-3-17 16:42	-0.447	2.283	2.59	-20.26	0	0	50	0	15.87	37.06	295.7	294.37	0	0
2024-3-17	16:42:53	2024-3-17 16:42	-0.443	2.277	2.471	-20.28	0	0	50	0	15.87	37.06	295.7	294.39	0	0
2024-3-17	16:42:55	2024-3-17 16:42	-0.448	2.277	2.662	-20.28	0	0	50	0	15.81	37.06	295.78	294.46	0	0
2024-3-17	16:42:57	2024-3-17 16:42	-0.448	2.286	2.525	-20.38	0	0	50	0	15.87	37.06	295.78	294.46	0	0
2024-3-17	16:42:59	2024-3-17 16:42	-0.45	2.287	2.412	-20.2	0	0	50	0	15.87	37.06	295.84	294.51	0	0
2024-3-17	16:43:01	2024-3-17 16:43	-0.451	2.281	2.461	-20.2	0	0	50	0	15.81	37.06	295.83	294.5	0	0
2024-3-17	16:43:03	2024-3-17 16:43	-0.452	2.286	2.431	-20.29	0	0	50	0	15.69	37.06	295.75	294.41	0	0
2024-3-17	16:43:05	2024-3-17 16:43	-0.452	2.286	2.509	-20.27	0	0	50	0	15.56	37.06	295.82	294.48	0	0
2024-3-17	16:43:07	2024-3-17 16:43	-0.451	2.283	2.553	-20.39	0	0	50	0	15.56	37.06	295.82	294.48	0	0
2024-3-17	16:43:09	2024-3-17 16:43	-0.452	2.287	2.47	-20.3	0	0	50	0	15.56	37.06	295.84	294.51	0	0
2024-3-17	16:43:11	2024-3-17 16:43	-0.454	2.284	2.543	-20.21	0	0	50	0	15.56	37.06	295.9	294.56	0	0
2024-3-17	16:43:13	2024-3-17 16:43	-0.452	2.289	2.32	-20.3	0	0	50	0	15.56	37.06	295.91	294.57	0	0
2024-3-17	16:43:15	2024-3-17 16:43	-0.454	2.289	2.226	-20.34	0	0	50	0	15.5	37.06	295.93	294.58	0	0
2024-3-17	16:43:17	2024-3-17 16:43	-0.453	2.289	2.645	-20.39	0	0	50	0	15.5	37.06	295.95	294.61	0	0
2024-3-17	16:43:19	2024-3-17 16:43	-0.456	2.291	2.537	-20.19	0	0	50	0	15.5	37.06	295.77	294.42	0	0
2024-3-17	16:43:21	2024-3-17 16:43	-0.455	2.296	2.463	-20.3	0	0	50	0	15.5	37.06	295.53	294.18	0	0
2024-3-17	16:43:23	2024-3-17 16:43	-0.459	2.296	2.574	-20.32	0	0	50	0	15.5	37.06	295.3	293.94	0	0
2024-3-17	16:43:25	2024-3-17 16:43	-0.456	2.29	2.586	-20.3	0	0	50	0	15.37	37.06	295.14	293.79	0	0
2024-3-17	16:43:27	2024-3-17 16:43	-0.459	2.285	2.5	-20.39	0	0	50	0	15.37	37.06	295.15	293.79	0	0
2024-3-17	16:43:29	2024-3-17 16:43	-0.458	2.285	2.523	-20.23	0	0	50	0	15.31	37.06	295.28	293.93	0	0
2024-3-17	16:43:31	2024-3-17 16:43	-0.458	2.294	2.489	-20.34	0	0	50	0	15.31	37.06	295.33	293.97	0	0
2024-3-17	16:43:33	2024-3-17 16:43	-0.456	2.29	2.532	-20.23	0	0	50	0	15.19	37.06	295.39	294.04	0	0
2024-3-17	16:43:35	2024-3-17 16:43	-0.458	2.288	2.499	-20.3	0	0	50	0	15.31	37.06	295.44	294.08	0	0
2024-3-17	16:43:37	2024-3-17 16:43	-0.458	2.292	2.545	-20.36	0	0	50	0	15.31	37.06	295.36	294.01	0	0
2024-3-17	16:43:39	2024-3-17 16:43	-0.458	2.292	2.54	-20.39	0	0	50	0	15.37	37.06	295.36	294.01	0	0
2024-3-17	16:43:41	2024-3-17 16:43	-0.46	2.29	2.48	-20.3	0	0	50	0	15.31	37.06	295.47	294.11	0	0
2024-3-17	16:43:43	2024-3-17 16:43	-0.46	2.291	2.525	-20.37	0	0	50	0	15.19	37.06	295.44	294.08	0	0
2024-3-17	16:43:45	2024-3-17 16:43	-0.464	2.289	2.539	-20.3	0	0	50	0	15.06	37.06	295.58	294.21	0	0
2024-3-17	16:43:47	2024-3-17 16:43	-0.462	2.289	2.435	-20.29	0	0	50	0	15.06	37.06	295.68	294.31	0	0
2024-3-17	16:43:49	2024-3-17 16:43	-0.465	2.285	2.448	-20.29	0	0	50	0	15.06	37.06	295.6	294.22	0	0
2024-3-17	16:43:51	2024-3-17 16:43	-0.464	2.291	2.49	-20.27	0	0	50	0	15	37.06	295.8	294.43	0	0
2024-3-17	16:43:53	2024-3-17 16:43	-0.466	2.297	2.617	-20.4	0	0	50	0	15	37.06	295.77	294.39	0	0
2024-3-17	16:43:55	2024-3-17 16:43	-0.465	2.292	2.504	-20.24	0	0	50	0	14.87	37.06	295.75	294.37	0	0
2024-3-17	16:43:57	2024-3-17 16:43	-0.467	2.291	2.688	-20.36	0	0	50	0	14.87	37.06	295.81	294.43	0	0
2024-3-17	16:43:59	2024-3-17 16:43	-0.464	2.29	2.519	-20.26	0	0	50	0	15	37.06	295.72	294.35	0	0
2024-3-17	16:44:01	2024-3-17 16:44	-0.467	2.291	2.41	-20.26	0	0	50	0	15.06	37.06	295.59	294.22	0	0
2024-3-17	16:44:03	2024-3-17 16:44	-0.467	2.289	2.588	-20.23	0	0	50	0	14.87	37.06	295.55	294.17	0	0
2024-3-17	16:44:05	2024-3-17 16:44	-0.469	2.291	2.647	-20.24	0	0	50	0	14.81	37.06	295.34	293.95	0	0
2024-3-17	16:44:07	2024-3-17 16:44	-0.467	2.288	2.513	-20.33	0	0	50	0	14.81	37.06	295.26	293.88	0	0
2024-3-17	16:44:09	2024-3-17 16:44	-0.473	2.296	2.471	-20.33	0	0	50	0	14.81	37.06	295.3	293.91	0	0
2024-3-17	16:44:11	2024-3-17 16:44	-0.472	2.295	2.606	-20.29	0	0	50	0	14.87	37.06	295.31	293.92	0	0
2024-3-17	16:44:13	2024-3-17 16:44	-0.474	2.294	2.471	-20.28	0	0	50	0	14.69	37.06	295.24	293.84	0	0
2024-3-17	16:44:15	2024-3-17 16:44	-0.475	2.291	2.535	-20.38	0	0	50	0	14.69	37.06	295.22	293.82	0	0
2024-3-17	16:44:17	2024-3-17 16:44	-0.476	2.293	2.512	-20.34	0	0	50	0	14.69	37.06	295.16	293.76	0	0
2024-3-17	16:44:19	2024-3-17 16:44	-0.476	2.29	2.487	-20.38	0	0	50	0	14.56	37.06	295.21	293.8	0	0
2024-3-17	16:44:21	2024-3-17 16:44	-0.479	2.292	2.555	-20.32	0	0	50	0	14.56	37.06	295.28	293.86	0	0
2024-3-17	16:44:23	2024-3-17 16:44	-0.481	2.288	2.533	-20.26	0	0	50	0	14.56	37.06	295.36	293.94	0	0
2024-3-17	16:44:25	2024-3-17 16:44	-0.478	2.292	2.557	-20.27	0	0	50	0	14.69	37.06	295.08	293.67	0	0
2024-3-17	16:44:27	2024-3-17 16:44	-0.475	2.293	2.66	-20.37	0	0	50	0	14.56	37.06	295.32	293.92	0	0
2024-3-17	16:44:29	2024-3-17 16:44	-0.477	2.285	2.585	-20.37	0	0	50	0	14.5	37.06	295.24	293.83	0	0
2024-3-17	16:44:31	2024-3-17 16:44	-0.479	2.292	2.574	-20.37	0	0	50	0	14.5	37.06	295.14	293.73	0	0
2024-3-17	16:44:33	2024-3-17 16:44	-0.48	2.288	2.6	-20.29	0	0	50	0	14.56	37.06	295.05	293.63	0	0
2024-3-17	16:44:35	2024-3-17 16:44	-0.483	2.293	2.417	-20.22	0	0	50	0	14.37	37.06	295.14	293.71	0	0
2024-3-17	16:44:37	2024-3-17 16:44	-0.484	2.298	2.515	-20.45	0	0	50	0	14.37	37.06	295.1	293.67	0	0
2024-3-17	16:44:39	2024-3-17 16:44	-0.485	2.299	2.532	-20.25	0	0	50	0	14.37	37.06	295.1	293.67	0	0
2024-3-17	16:44:41	2024-3-17 16:44	-0.484	2.296	2.585	-20.19	0	0	50	0	14.37	37.06	295.13	293.7	0	0
2024-3-17	16:44:43	2024-3-17 16:44	-0.484	2.291	2.563	-20.31	0	0	50	0	14.31	37.06	295.24	293.81	0	0
2024-3-17	16:44:45	2024-3-17 16:44	-0.484	2.292	2.615	-20.28	0	0	50	0	14.31	37.06	295.28	293.85	0	0
2024-3-17	16:44:47	2024-3-17 16:44	-0.486	2.294	2.592	-20.39	0	0	50	0	14.31	37.06	295.28	293.84	0	0
2024-3-17	16:44:49	2024-3-17 16:44	-0.486	2.299	2.562	-20.32	0	0	50	0	14.19	37.06	295.21	293.78	0	0
2024-3-17	16:44:51	2024-3-17 16:44	-0.485	2.299	2.468	-20.29	0	0	50	0	14.19	37.06	295.3	293.87	0	0
2024-3-17	16:44:53	2024-3-17 16:44	-0.49	2.298	2.573	-20.34	0	0	50	0	14.06	37.06	295.29	293.85	0	0
2024-3-17	16:44:55	2024-3-17 16:44	-0.489	2.293	2.525	-20.29	0	0	50	0	14.06	37.06	295.31	293.86	0	0
2024-3-17	16:44:57	2024-3-17 16:44	-0.489	2.298	2.551	-20.26	0	0	50	0	14	37.06	295.36	293.91	0	0
2024-3-17	16:44:59	2024-3-17 16:44	-0.493	2.3	2.596	-20.32	0	0	50	0	14.06	37.06	295.33	293.88	0	0
2024-3-17	16:45:01	2024-3-17 16:45	-0.494	2.298	2.494	-20.31	0	0	50	0	14.06	37.06	295.3	293.84	0	0
2024-3-17	16:45:03	2024-3-17 16:45	-0.493	2.293	2.552	-20.24	0	0	50	0	14.06	37.06	295.4	293.95	0	0
2024-3-17	16:45:05	2024-3-17 16:45	-0.495	2.296	2.599	-20.31	0	0	50	0	14.06	37.06	295.36	293.9	0	0
2024-3-17	16:45:07	2024-3-17 16:45	-0.497	2.297	2.487	-20.36	0	0	50	0	14	37.06	295.2	293.74	0	0
2024-3-17	16:45:09	2024-3-17 16:45	-0.494	2.296	2.66	-20.45	0	0	50	0	13.87	37.06	295.03	293.57	0	0
2024-3-17	16:45:11	2024-3-17 16:45	-0.494	2.302	2.6	-20.35	0	0	50	0	13.87	37.06	295.03	293.57	0	0
2024-3-17	16:45:13	2024-3-17 16:45	-0.495	2.295	2.478	-20.25	0	0	50	0	13.87	37.06	294.97	293.51	0	0
2024-3-17	16:45:15	2024-3-17 16:45	-0.494	2.298	2.592	-20.27	0	0	50	0	13.87	37.06	295.03	293.58	0	0
2024-3-17	16:45:17	2024-3-17 16:45	-0.497	2.3	2.555	-20.34	0	0	50	0	13.87	37.06	295.11	293.64	0	0
2024-3-17	16:45:19	2024-3-17 16:45	-0.495	2.295	2.7	-20.34	0	0	50	0	13.87	37.06	295.09	293.63	0	0
2024-3-17	16:45:21	2024-3-17 16:45	-0.499	2.299	2.644	-20.28	0	0	50	0	13.81	37.06	295.16	293.68	0	0
2024-3-17	16:45:23	2024-3-17 16:45	-0.497	2.301	2.563	-20.3	0	0	50	0	13.81	37.06	295.06	293.6	0	0
2024-3-17	16:45:25	2024-3-17 16:45	-0.499	2.297	2.591	-20.35	0	0	50	0	13.69	37.06	295.01	293.54	0	0
2024-3-17	16:45:27	2024-3-17 16:45	-0.501	2.296	2.568	-20.3	0	0	50	0	13.56	37.06	295	293.52	0	0
2024-3-17	16:45:29	2024-3-17 16:45	-0.503	2.3	2.644	-20.32	0	0	50	0	13.69	37.06	295.14	293.66	0	0
2024-3-17	16:45:31	2024-3-17 16:45	-0.502	2.301	2.52	-20.26	0	0	50	0	13.69	37.06	295.25	293.77	0	0
2024-3-17	16:45:33	2024-3-17 16:45	-0.501	2.301	2.554	-20.22	0	0	50	0	13.56	37.06	295.3	293.82	0	0
2024-3-17	16:45:35	2024-3-17 16:45	-0.501	2.301	2.581	-20.28	0	0	50	0	13.56	37.06	295.48	294	0	0
2024-3-17	16:45:37	2024-3-17 16:45	-0.501	2.297	2.548	-20.37	0	0	50	0	13.5	37.06	295.46	293.98	0	0
2024-3-17	16:45:39	2024-3-17 16:45	-0.502	2.299	2.476	-20.31	0	0	50	0	13.5	37.06	295.34	293.86	0	0
2024-3-17	16:45:41	2024-3-17 16:45	-0.503	2.294	2.542	-20.38	0	0	50	0	13.5	37.06	295.35	293.87	0	0
2024-3-17	16:45:43	2024-3-17 16:45	-0.502	2.301	2.591	-20.24	0	0	50	0	13.37	37.06	295.27	293.79	0	0
2024-3-17	16:45:45	2024-3-17 16:45	-0.504	2.302	2.55	-20.33	0	0	50	0	13.37	37.06	295.39	293.91	0	0
2024-3-17	16:45:47	2024-3-17 16:45	-0.507	2.298	2.515	-20.29	0	0	50	0	13.37	37.06	295.56	294.06	0	0
2024-3-17	16:45:49	2024-3-17 16:45	-0.509	2.298	2.6	-20.28	0	0	50	0	13.37	37.06	295.51	294.01	0	0
2024-3-17	16:45:51	2024-3-17 16:45	-0.508	2.296	2.627	-20.29	0	0	50	0	13.37	37.06	295.8	294.3	0	0
2024-3-17	16:45:53	2024-3-17 16:45	-0.507	2.294	2.571	-20.32	0	0	50	0	13.37	37.06	295.96	294.46	0	0
2024-3-17	16:45:55	2024-3-17 16:45	-0.509	2.298	2.583	-20.31	0	0	50	0	13.31	37.06	296.07	294.56	0	0
2024-3-17	16:45:57	2024-3-17 16:45	-0.51	2.3	2.626	-20.39	0	0	50	0	13.31	37.06	296.17	294.66	0	0
2024-3-17	16:45:59	2024-3-17 16:45	-0.508	2.291	2.44	-20.35	0	0	50	0	13.19	37.06	296.22	294.72	0	0
2024-3-17	16:46:01	2024-3-17 16:46	-0.512	2.295	2.548	-20.27	0	0	50	0	13.31	37.06	296.31	294.79	0	0
2024-3-17	16:46:03	2024-3-17 16:46	-0.512	2.297	2.733	-20.24	0	0	50	0	13.19	37.06	296.42	294.9	0	0
2024-3-17	16:46:05	2024-3-17 16:46	-0.512	2.297	2.523	-20.34	0	0	50	0	13.19	37.06	296.23	294.71	0	0
2024-3-17	16:46:07	2024-3-17 16:46	-0.515	2.296	2.464	-20.25	0	0	50	0	13.19	37.06	296.35	294.82	0	0
2024-3-17	16:46:09	2024-3-17 16:46	-0.513	2.293	2.534	-20.25	0	0	50	0	13.06	37.06	296.3	294.78	0	0
2024-3-17	16:46:11	2024-3-17 16:46	-0.514	2.291	2.564	-20.28	0	0	50	0	13.06	37.06	296.36	294.84	0	0
2024-3-17	16:46:13	2024-3-17 16:46	-0.516	2.29	2.608	-20.23	0	0	50	0	13	37.06	296.3	294.78	0	0
2024-3-17	16:46:15	2024-3-17 16:46	-0.517	2.293	2.487	-20.29	0	0	50	0	13	37.06	296.32	294.79	0	0
2024-3-17	16:46:17	2024-3-17 16:46	-0.518	2.304	2.533	-20.41	0	0	50	0	12.87	37.06	296.31	294.77	0	0
2024-3-17	16:46:19	2024-3-17 16:46	-0.519	2.295	2.539	-20.3	0	0	50	0	12.69	37.06	296.27	294.73	0	0
2024-3-17	16:46:21	2024-3-17 16:46	-0.519	2.297	2.574	-20.29	0	0	50	0	12.81	37.06	296.31	294.77	0	0
2024-3-17	16:46:23	2024-3-17 16:46	-0.517	2.3	2.506	-20.27	0	0	50	0	13	37.06	296.39	294.86	0	0
2024-3-17	16:46:25	2024-3-17 16:46	-0.52	2.296	2.583	-20.26	0	0	50	0	13.06	37.06	296.19	294.65	0	0
2024-3-17	16:46:27	2024-3-17 16:46	-0.52	2.296	2.347	-20.26	0	0	50	0	13	37.06	296.21	294.67	0	0
2024-3-17	16:46:29	2024-3-17 16:46	-0.519	2.299	2.486	-20.27	0	0	50	0	12.87	37.06	296.27	294.74	0	0
2024-3-17	16:46:31	2024-3-17 16:46	-0.52	2.3	2.386	-20.29	0	0	50	0	12.81	37.06	296.21	294.67	0	0
2024-3-17	16:46:33	2024-3-17 16:46	-0.524	2.297	2.579	-20.27	0	0	50	0	12.69	37.06	296.2	294.64	0	0
2024-3-17	16:46:35	2024-3-17 16:46	-0.522	2.298	2.652	-20.27	0	0	50	0	12.69	37.06	296.41	294.86	0	0
2024-3-17	16:46:37	2024-3-17 16:46	-0.523	2.304	2.583	-20.37	0	0	50	0	12.69	37.06	296.45	294.9	0	0
2024-3-17	16:46:39	2024-3-17 16:46	-0.524	2.301	2.644	-20.27	0	0	50	0	12.69	37.06	296.39	294.84	0	0
2024-3-17	16:46:41	2024-3-17 16:46	-0.526	2.296	2.6	-20.33	0	0	50	0	12.56	37.06	296.47	294.9	0	0
2024-3-17	16:46:43	2024-3-17 16:46	-0.527	2.297	2.608	-20.2	0	0	50	0	12.56	37.06	296.4	294.84	0	0
2024-3-17	16:46:45	2024-3-17 16:46	-0.529	2.299	2.555	-20.31	0	0	50	0	12.56	37.06	296.52	294.95	0	0
2024-3-17	16:46:47	2024-3-17 16:46	-0.528	2.298	2.606	-20.34	0	0	50	0	12.56	37.06	296.55	294.98	0	0
2024-3-17	16:46:49	2024-3-17 16:46	-0.529	2.298	2.623	-20.26	0	0	50	0	12.56	37.06	296.49	294.92	0	0
2024-3-17	16:46:51	2024-3-17 16:46	-0.532	2.304	2.522	-20.37	0	0	50	0	12.5	37.06	296.32	294.75	0	0
2024-3-17	16:46:53	2024-3-17 16:46	-0.527	2.304	2.547	-20.24	0	0	50	0	12.5	37.06	296.15	294.59	0	0
2024-3-17	16:46:55	2024-3-17 16:46	-0.53	2.3	2.55	-20.34	0	0	50	0	12.37	37	296.11	294.54	0	0
2024-3-17	16:46:57	2024-3-17 16:46	-0.53	2.297	2.62	-20.38	0	0	50	0	12.37	37	296.26	294.69	0	0
2024-3-17	16:46:59	2024-3-17 16:46	-0.532	2.3	2.674	-20.21	0	0	50	0	12.37	37	296.18	294.6	0	0
2024-3-17	16:47:01	2024-3-17 16:47	-0.534	2.302	2.602	-20.27	0	0	50	0	12.31	37	296.38	294.8	0	0
2024-3-17	16:47:03	2024-3-17 16:47	-0.536	2.299	2.578	-20.3	0	0	50	0	12.37	37	296.49	294.89	0	0
2024-3-17	16:47:05	2024-3-17 16:47	-0.535	2.299	2.625	-20.21	0	0	50	0	12.31	37	296.46	294.87	0	0
2024-3-17	16:47:07	2024-3-17 16:47	-0.535	2.305	2.632	-20.29	0	0	50	0	12.31	37.06	296.37	294.78	0	0
2024-3-17	16:47:09	2024-3-17 16:47	-0.536	2.306	2.542	-20.4	0	0	50	0	12.19	37.06	296.32	294.73	0	0
2024-3-17	16:47:11	2024-3-17 16:47	-0.536	2.298	2.545	-20.33	0	0	50	0	12.31	37.06	296.38	294.8	0	0
2024-3-17	16:47:13	2024-3-17 16:47	-0.537	2.295	2.73	-20.2	0	0	50	0	12.19	37.06	296.4	294.81	0	0
2024-3-17	16:47:15	2024-3-17 16:47	-0.541	2.304	2.578	-20.31	0	0	50	0	12.19	37.06	296.54	294.94	0	0
2024-3-17	16:47:17	2024-3-17 16:47	-0.54	2.307	2.699	-20.39	0	0	50	0	12.06	37.06	296.27	294.67	0	0
2024-3-17	16:47:19	2024-3-17 16:47	-0.538	2.296	2.59	-20.34	0	0	50	0	12.19	37.06	296.3	294.7	0	0
2024-3-17	16:47:21	2024-3-17 16:47	-0.539	2.303	2.667	-20.31	0	0	50	0	12.19	37.06	296.37	294.77	0	0
2024-3-17	16:47:23	2024-3-17 16:47	-0.542	2.305	2.657	-20.13	0	0	50	0	12.06	37.06	296.34	294.74	0	0
2024-3-17	16:47:25	2024-3-17 16:47	-0.545	2.308	2.454	-20.32	0	0	50	0	12	37.06	296.04	294.43	0	0
2024-3-17	16:47:27	2024-3-17 16:47	-0.544	2.303	2.358	-20.33	0	0	50	0	12	37.06	296.26	294.65	0	0
2024-3-17	16:47:29	2024-3-17 16:47	-0.544	2.298	2.383	-20.3	0	0	50	0	11.87	37.06	296.18	294.57	0	0
2024-3-17	16:47:31	2024-3-17 16:47	-0.544	2.306	2.488	-20.35	0	0	50	0	11.87	37.06	296.08	294.47	0	0
2024-3-17	16:47:33	2024-3-17 16:47	-0.548	2.301	2.368	-20.29	0	0	50	0	11.87	37.06	296.18	294.56	0	0
2024-3-17	16:47:35	2024-3-17 16:47	-0.547	2.307	2.573	-20.23	0	0	50	0	11.87	37.06	296.11	294.49	0	0
2024-3-17	16:47:37	2024-3-17 16:47	-0.548	2.309	2.62	-20.4	0	0	50	0	11.87	37.06	296.04	294.41	0	0
2024-3-17	16:47:39	2024-3-17 16:47	-0.547	2.306	2.51	-20.33	0	0	50	0	11.87	37.06	296	294.38	0	0
2024-3-17	16:47:41	2024-3-17 16:47	-0.548	2.303	2.644	-20.32	0	0	50	0	11.81	37	296.07	294.45	0	0
2024-3-17	16:47:43	2024-3-17 16:47	-0.55	2.308	2.408	-20.27	0	0	50	0	11.81	37	296.05	294.42	0	0
2024-3-17	16:47:45	2024-3-17 16:47	-0.553	2.308	2.575	-20.33	0	0	50	0	11.69	37	296.11	294.47	0	0
2024-3-17	16:47:47	2024-3-17 16:47	-0.55	2.304	2.684	-20.4	0	0	50	0	11.69	37	296.17	294.54	0	0
2024-3-17	16:47:49	2024-3-17 16:47	-0.553	2.314	2.727	-20.31	0	0	50	0	11.56	37	296.07	294.43	0	0
2024-3-17	16:47:51	2024-3-17 16:47	-0.555	2.309	2.675	-20.24	0	0	50	0	11.56	37.06	296.2	294.56	0	0
2024-3-17	16:47:53	2024-3-17 16:47	-0.555	2.301	2.69	-20.2	0	0	50	0	11.56	37.06	296.15	294.5	0	0
2024-3-17	16:47:55	2024-3-17 16:47	-0.555	2.298	2.63	-20.19	0	0	50	0	11.56	37.06	296.13	294.48	0	0
2024-3-17	16:47:57	2024-3-17 16:47	-0.556	2.309	2.716	-20.44	0	0	50	0	11.56	37.06	295.98	294.33	0	0
2024-3-17	16:47:59	2024-3-17 16:47	-0.557	2.311	2.7	-20.32	0	0	50	0	11.56	37.06	295.86	294.21	0	0
2024-3-17	16:48:01	2024-3-17 16:48	-0.558	2.301	2.61	-20.29	0	0	50	0	11.5	37.06	295.84	294.19	0	0
2024-3-17	16:48:03	2024-3-17 16:48	-0.561	2.303	2.713	-20.26	0	0	50	0	11.5	37	295.96	294.3	0	0
2024-3-17	16:48:05	2024-3-17 16:48	-0.562	2.306	2.605	-20.29	0	0	50	0	11.37	37	296.03	294.36	0	0
2024-3-17	16:48:07	2024-3-17 16:48	-0.56	2.307	2.588	-20.32	0	0	50	0	11.5	37	295.99	294.33	0	0
2024-3-17	16:48:09	2024-3-17 16:48	-0.561	2.309	2.631	-20.32	0	0	50	0	11.37	37	295.97	294.31	0	0
2024-3-17	16:48:11	2024-3-17 16:48	-0.562	2.309	2.571	-20.25	0	0	50	0	11.37	37	296.01	294.35	0	0
2024-3-17	16:48:13	2024-3-17 16:48	-0.564	2.311	2.773	-20.3	0	0	50	0	11.31	37	295.98	294.31	0	0
2024-3-17	16:48:15	2024-3-17 16:48	-0.567	2.308	2.67	-20.18	0	0	50	0	11.19	37	296.1	294.42	0	0
2024-3-17	16:48:17	2024-3-17 16:48	-0.566	2.308	2.734	-20.3	0	0	50	0	11.19	37	296.1	294.43	0	0
2024-3-17	16:48:19	2024-3-17 16:48	-0.565	2.31	2.708	-20.33	0	0	50	0	11.19	37	296.04	294.37	0	0
2024-3-17	16:48:21	2024-3-17 16:48	-0.563	2.309	2.585	-20.24	0	0	50	0	11.19	37	296.03	294.36	0	0
2024-3-17	16:48:23	2024-3-17 16:48	-0.565	2.31	2.588	-20.3	0	0	50	0	11.19	37	296.15	294.48	0	0
2024-3-17	16:48:25	2024-3-17 16:48	-0.565	2.313	2.734	-20.31	0	0	50	0	11.19	37.06	296.19	294.52	0	0
2024-3-17	16:48:27	2024-3-17 16:48	-0.565	2.311	2.64	-20.3	0	0	50	0	11.19	37.06	296.32	294.65	0	0
2024-3-17	16:48:29	2024-3-17 16:48	-0.57	2.309	2.771	-20.35	0	0	50	0	11.06	37.06	296.32	294.63	0	0
2024-3-17	16:48:31	2024-3-17 16:48	-0.568	2.306	2.644	-20.35	0	0	50	0	11	37.06	296.28	294.6	0	0
2024-3-17	16:48:33	2024-3-17 16:48	-0.57	2.313	2.461	-20.34	0	0	50	0	11.06	37.06	296.3	294.61	0	0
2024-3-17	16:48:35	2024-3-17 16:48	-0.572	2.309	2.689	-20.26	0	0	50	0	11	37.06	296.21	294.52	0	0
2024-3-17	16:48:37	2024-3-17 16:48	-0.571	2.312	2.647	-20.33	0	0	50	0	11	37.06	296.12	294.43	0	0
2024-3-17	16:48:39	2024-3-17 16:48	-0.571	2.315	2.686	-20.3	0	0	50	0	11	37.06	296.1	294.41	0	0
2024-3-17	16:48:41	2024-3-17 16:48	-0.573	2.313	2.701	-20.41	0	0	50	0	11.06	37.06	296.04	294.34	0	0
2024-3-17	16:48:43	2024-3-17 16:48	-0.571	2.313	2.642	-20.36	0	0	50	0	11	37.06	295.8	294.11	0	0
2024-3-17	16:48:45	2024-3-17 16:48	-0.572	2.311	2.703	-20.34	0	0	50	0	11	37.06	295.69	294	0	0
2024-3-17	16:48:47	2024-3-17 16:48	-0.573	2.311	2.578	-20.31	0	0	50	0	11	37.06	295.74	294.04	0	0
2024-3-17	16:48:49	2024-3-17 16:48	-0.574	2.31	2.647	-20.4	0	0	50	0	11	37	295.74	294.04	0	0
2024-3-17	16:48:51	2024-3-17 16:48	-0.571	2.31	2.601	-20.36	0	0	50	0	10.87	37	295.69	294.01	0	0
2024-3-17	16:48:53	2024-3-17 16:48	-0.573	2.312	2.74	-20.27	0	0	50	0	10.87	37	295.77	294.08	0	0
2024-3-17	16:48:55	2024-3-17 16:48	-0.576	2.311	2.759	-20.26	0	0	50	0	10.87	37	295.8	294.1	0	0
2024-3-17	16:48:57	2024-3-17 16:48	-0.575	2.309	2.58	-20.38	0	0	50	0	10.81	37	295.82	294.12	0	0
2024-3-17	16:48:59	2024-3-17 16:48	-0.577	2.316	2.636	-20.31	0	0	50	0	10.81	37	295.84	294.14	0	0
2024-3-17	16:49:01	2024-3-17 16:49	-0.575	2.314	2.62	-20.25	0	0	50	0	10.81	37	295.83	294.13	0	0
2024-3-17	16:49:03	2024-3-17 16:49	-0.578	2.317	2.816	-20.19	0	0	50	0	10.81	37	296.09	294.38	0	0
2024-3-17	16:49:05	2024-3-17 16:49	-0.577	2.313	2.675	-20.3	0	0	50	0	10.81	37	296.18	294.47	0	0
2024-3-17	16:49:07	2024-3-17 16:49	-0.579	2.313	2.548	-20.41	0	0	50	0	10.69	37	296.09	294.38	0	0
2024-3-17	16:49:09	2024-3-17 16:49	-0.579	2.312	2.562	-20.34	0	0	50	0	10.56	37	296.13	294.42	0	0
2024-3-17	16:49:11	2024-3-17 16:49	-0.582	2.308	2.72	-20.3	0	0	50	0	10.5	37.06	296.21	294.49	0	0
2024-3-17	16:49:13	2024-3-17 16:49	-0.58	2.308	2.787	-20.29	0	0	50	0	10.56	37.06	296.24	294.52	0	0
2024-3-17	16:49:15	2024-3-17 16:49	-0.579	2.308	2.735	-20.25	0	0	50	0	10.56	37.06	296.28	294.57	0	0
2024-3-17	16:49:17	2024-3-17 16:49	-0.579	2.314	2.688	-20.38	0	0	50	0	10.56	37.06	296.23	294.51	0	0
2024-3-17	16:49:19	2024-3-17 16:49	-0.584	2.313	2.484	-20.29	0	0	50	0	10.5	37.06	296.28	294.55	0	0
2024-3-17	16:49:21	2024-3-17 16:49	-0.585	2.317	2.411	-20.25	0	0	50	0	10.5	37.06	296.3	294.56	0	0
2024-3-17	16:49:23	2024-3-17 16:49	-0.588	2.315	2.619	-20.28	0	0	50	0	10.5	37	296.32	294.58	0	0
2024-3-17	16:49:25	2024-3-17 16:49	-0.586	2.312	2.669	-20.3	0	0	50	0	10.5	37	296.26	294.52	0	0
2024-3-17	16:49:27	2024-3-17 16:49	-0.588	2.313	2.625	-20.28	0	0	50	0	10.37	37	296.25	294.51	0	0
2024-3-17	16:49:29	2024-3-17 16:49	-0.587	2.319	2.609	-20.43	0	0	50	0	10.31	37	296.18	294.44	0	0
2024-3-17	16:49:31	2024-3-17 16:49	-0.593	2.315	2.473	-20.22	0	0	50	0	10.31	37	296.26	294.5	0	0
2024-3-17	16:49:33	2024-3-17 16:49	-0.595	2.32	2.733	-20.36	0	0	50	0	10.31	37.06	296.24	294.48	0	0
2024-3-17	16:49:35	2024-3-17 16:49	-0.592	2.316	2.564	-20.3	0	0	50	0	10.31	37.06	296.32	294.56	0	0
2024-3-17	16:49:37	2024-3-17 16:49	-0.592	2.316	2.429	-20.39	0	0	50	0	10.19	37.06	296.12	294.37	0	0
2024-3-17	16:49:39	2024-3-17 16:49	-0.594	2.316	2.481	-20.38	0	0	50	0	10.19	37.06	296.22	294.46	0	0
2024-3-17	16:49:41	2024-3-17 16:49	-0.596	2.314	2.636	-20.42	0	0	50	0	10.06	37.06	296.17	294.4	0	0
2024-3-17	16:49:43	2024-3-17 16:49	-0.594	2.32	2.644	-20.29	0	0	50	0	10.19	37.06	296.17	294.41	0	0
2024-3-17	16:49:45	2024-3-17 16:49	-0.598	2.317	2.612	-20.34	0	0	50	0	10.06	37.06	296.14	294.37	0	0
2024-3-17	16:49:47	2024-3-17 16:49	-0.598	2.321	2.754	-20.39	0	0	50	0	10.19	37.06	296.16	294.39	0	0
2024-3-17	16:49:49	2024-3-17 16:49	-0.601	2.321	2.697	-20.35	0	0	50	0	10	37.06	295.95	294.17	0	0
2024-3-17	16:49:51	2024-3-17 16:49	-0.598	2.315	2.713	-20.33	0	0	50	0	10	37.06	295.88	294.11	0	0
2024-3-17	16:49:53	2024-3-17 16:49	-0.599	2.315	2.65	-20.24	0	0	50	0	9.87	37.06	295.71	293.94	0	0
2024-3-17	16:49:55	2024-3-17 16:49	-0.604	2.32	2.707	-20.27	0	0	50	0	10.06	37.06	295.54	293.75	0	0
2024-3-17	16:49:57	2024-3-17 16:49	-0.603	2.317	2.868	-20.33	0	0	50	0	10	37.06	295.53	293.75	0	0
2024-3-17	16:49:59	2024-3-17 16:49	-0.602	2.32	2.713	-20.32	0	0	50	0	9.87	37.06	295.47	293.69	0	0
2024-3-17	16:50:01	2024-3-17 16:50	-0.605	2.321	2.655	-20.25	0	0	50	0	9.87	37.06	295.56	293.77	0	0
2024-3-17	16:50:03	2024-3-17 16:50	-0.606	2.32	2.943	-20.26	0	0	50	0	9.87	37.06	295.66	293.86	0	0
2024-3-17	16:50:05	2024-3-17 16:50	-0.608	2.32	2.737	-20.27	0	0	50	0	9.87	37.06	295.61	293.82	0	0
2024-3-17	16:50:07	2024-3-17 16:50	-0.612	2.325	2.774	-20.3	0	0	50	0	9.87	37	295.64	293.83	0	0
2024-3-17	16:50:09	2024-3-17 16:50	-0.611	2.322	2.665	-20.32	0	0	50	0	9.69	37	295.77	293.96	0	0
2024-3-17	16:50:11	2024-3-17 16:50	-0.614	2.322	2.664	-20.31	0	0	50	0	9.56	37	295.86	294.05	0	0
2024-3-17	16:50:13	2024-3-17 16:50	-0.614	2.323	2.708	-20.31	0	0	50	0	9.56	37	295.84	294.03	0	0
2024-3-17	16:50:15	2024-3-17 16:50	-0.612	2.323	2.795	-20.34	0	0	50	0	9.69	37	295.99	294.18	0	0
2024-3-17	16:50:17	2024-3-17 16:50	-0.614	2.323	2.779	-20.35	0	0	50	0	9.69	37	295.98	294.16	0	0
2024-3-17	16:50:19	2024-3-17 16:50	-0.612	2.322	3.021	-20.27	0	0	50	0	9.69	37.06	296.09	294.28	0	0
2024-3-17	16:50:21	2024-3-17 16:50	-0.613	2.32	2.606	-20.28	0	0	50	0	9.69	37.06	296.11	294.29	0	0
2024-3-17	16:50:23	2024-3-17 16:50	-0.612	2.324	2.568	-20.23	0	0	50	0	9.69	37.06	296.17	294.36	0	0
2024-3-17	16:50:25	2024-3-17 16:50	-0.612	2.325	2.816	-20.27	0	0	50	0	9.56	37.06	296.16	294.35	0	0
2024-3-17	16:50:27	2024-3-17 16:50	-0.615	2.322	2.65	-20.38	0	0	50	0	9.5	37.06	296.17	294.35	0	0
2024-3-17	16:50:29	2024-3-17 16:50	-0.617	2.32	2.846	-20.3	0	0	50	0	9.5	37.06	296.21	294.38	0	0
2024-3-17	16:50:31	2024-3-17 16:50	-0.617	2.32	2.776	-20.29	0	0	50	0	9.5	37	295.94	294.12	0	0
2024-3-17	16:50:33	2024-3-17 16:50	-0.617	2.318	2.689	-20.28	0	0	50	0	9.37	37	296.09	294.26	0	0
2024-3-17	16:50:35	2024-3-17 16:50	-0.615	2.315	2.676	-20.35	0	0	50	0	9.37	37	296.22	294.4	0	0
2024-3-17	16:50:37	2024-3-17 16:50	-0.62	2.322	2.713	-20.34	0	0	50	0	9.37	37	295.97	294.13	0	0
2024-3-17	16:50:39	2024-3-17 16:50	-0.621	2.316	2.755	-20.26	0	0	50	0	9.37	37	296.06	294.22	0	0
2024-3-17	16:50:41	2024-3-17 16:50	-0.618	2.322	2.769	-20.28	0	0	50	0	9.19	37	296.09	294.26	0	0
2024-3-17	16:50:43	2024-3-17 16:50	-0.619	2.32	2.747	-20.3	0	0	50	0	9.19	37	295.99	294.16	0	0
2024-3-17	16:50:45	2024-3-17 16:50	-0.619	2.32	2.76	-20.29	0	0	50	0	9.19	37	296.04	294.21	0	0
2024-3-17	16:50:47	2024-3-17 16:50	-0.62	2.323	2.719	-20.4	0	0	50	0	9.31	37	296.19	294.35	0	0
2024-3-17	16:50:49	2024-3-17 16:50	-0.617	2.321	2.751	-20.31	0	0	50	0	9.19	37	296.12	294.29	0	0
2024-3-17	16:50:51	2024-3-17 16:50	-0.619	2.314	2.676	-20.24	0	0	50	0	9.06	37	296.23	294.4	0	0
2024-3-17	16:50:53	2024-3-17 16:50	-0.623	2.326	2.74	-20.35	0	0	50	0	9.06	37.06	296.15	294.3	0	0
2024-3-17	16:50:55	2024-3-17 16:50	-0.622	2.327	2.908	-20.32	0	0	50	0	9.06	37.06	296.18	294.34	0	0
2024-3-17	16:50:57	2024-3-17 16:50	-0.624	2.326	2.804	-20.31	0	0	50	0	9	37.06	296.02	294.18	0	0
2024-3-17	16:50:59	2024-3-17 16:50	-0.625	2.323	2.752	-20.37	0	0	50	0	9	37.06	296.1	294.25	0	0
2024-3-17	16:51:01	2024-3-17 16:51	-0.623	2.32	2.673	-20.34	0	0	50	0	9	37.06	296.12	294.27	0	0
2024-3-17	16:51:03	2024-3-17 16:51	-0.625	2.327	2.697	-20.27	0	0	50	0	8.87	37.06	296.1	294.25	0	0
2024-3-17	16:51:05	2024-3-17 16:51	-0.627	2.327	2.771	-20.33	0	0	50	0	8.87	37.06	296.19	294.33	0	0
2024-3-17	16:51:07	2024-3-17 16:51	-0.629	2.326	2.698	-20.33	0	0	50	0	8.87	37.06	296.08	294.21	0	0
2024-3-17	16:51:09	2024-3-17 16:51	-0.628	2.33	2.56	-20.37	0	0	50	0	8.69	37.06	296.19	294.33	0	0
2024-3-17	16:51:11	2024-3-17 16:51	-0.626	2.326	2.731	-20.32	0	0	50	0	8.69	37.06	296.22	294.37	0	0
2024-3-17	16:51:13	2024-3-17 16:51	-0.63	2.325	2.826	-20.31	0	0	50	0	8.69	37.06	296.1	294.24	0	0
2024-3-17	16:51:15	2024-3-17 16:51	-0.631	2.328	2.852	-20.28	0	0	50	0	8.81	37	296.09	294.23	0	0
2024-3-17	16:51:17	2024-3-17 16:51	-0.629	2.326	2.647	-20.33	0	0	50	0	8.69	37	296.09	294.23	0	0
2024-3-17	16:51:19	2024-3-17 16:51	-0.631	2.328	2.656	-20.33	0	0	50	0	8.81	37	296.1	294.23	0	0
2024-3-17	16:51:21	2024-3-17 16:51	-0.632	2.326	2.736	-20.38	0	0	50	0	8.69	37	296.1	294.22	0	0
2024-3-17	16:51:23	2024-3-17 16:51	-0.636	2.327	2.829	-20.27	0	0	50	0	8.56	37	296.06	294.17	0	0
2024-3-17	16:51:25	2024-3-17 16:51	-0.634	2.325	2.69	-20.31	0	0	50	0	8.56	37	295.98	294.1	0	0
2024-3-17	16:51:27	2024-3-17 16:51	-0.637	2.325	2.742	-20.32	0	0	50	0	8.56	37	295.94	294.05	0	0
2024-3-17	16:51:29	2024-3-17 16:51	-0.635	2.324	2.818	-20.35	0	0	50	0	8.56	37	295.79	293.91	0	0
2024-3-17	16:51:31	2024-3-17 16:51	-0.635	2.322	2.671	-20.21	0	0	50	0	8.5	37	295.52	293.64	0	0
2024-3-17	16:51:33	2024-3-17 16:51	-0.634	2.324	2.8	-20.3	0	0	50	0	8.37	37	295.47	293.59	0	0
2024-3-17	16:51:35	2024-3-17 16:51	-0.637	2.33	2.76	-20.31	0	0	50	0	8.37	37	295.43	293.55	0	0
2024-3-17	16:51:37	2024-3-17 16:51	-0.642	2.334	2.777	-20.39	0	0	50	0	8.37	37.06	295.49	293.6	0	0
2024-3-17	16:51:39	2024-3-17 16:51	-0.642	2.333	2.864	-20.37	0	0	50	0	8.37	37.06	295.54	293.65	0	0
2024-3-17	16:51:41	2024-3-17 16:51	-0.642	2.332	2.713	-20.33	0	0	50	0	8.37	37.06	295.55	293.65	0	0
2024-3-17	16:51:43	2024-3-17 16:51	-0.645	2.336	2.705	-20.33	0	0	50	0	8.37	37.06	295.6	293.69	0	0
2024-3-17	16:51:45	2024-3-17 16:51	-0.645	2.329	2.748	-20.28	0	0	50	0	8.31	37.06	295.63	293.73	0	0
2024-3-17	16:51:47	2024-3-17 16:51	-0.646	2.331	2.778	-20.38	0	0	50	0	8.31	37.06	295.69	293.78	0	0
2024-3-17	16:51:49	2024-3-17 16:51	-0.648	2.33	2.73	-20.39	0	0	50	0	8.19	37	295.56	293.65	0	0
2024-3-17	16:51:51	2024-3-17 16:51	-0.647	2.329	2.775	-20.35	0	0	50	0	8.19	37	295.52	293.61	0	0
2024-3-17	16:51:53	2024-3-17 16:51	-0.648	2.333	2.775	-20.4	0	0	50	0	8.19	37	295.54	293.62	0	0
2024-3-17	16:51:55	2024-3-17 16:51	-0.65	2.333	2.713	-20.4	0	0	50	0	8	37	295.54	293.62	0	0
2024-3-17	16:51:57	2024-3-17 16:51	-0.65	2.33	2.835	-20.38	0	0	50	0	8	37	295.65	293.73	0	0
2024-3-17	16:51:59	2024-3-17 16:51	-0.651	2.333	2.842	-20.41	0	0	50	0	8	37	295.56	293.64	0	0
2024-3-17	16:52:01	2024-3-17 16:52	-0.655	2.333	2.798	-20.37	0	0	50	0	8.06	37.06	295.53	293.59	0	0
2024-3-17	16:52:03	2024-3-17 16:52	-0.653	2.336	2.791	-20.33	0	0	50	0	8	37.06	295.53	293.6	0	0
2024-3-17	16:52:05	2024-3-17 16:52	-0.654	2.333	2.705	-20.32	0	0	50	0	7.87	37.06	295.53	293.6	0	0
2024-3-17	16:52:07	2024-3-17 16:52	-0.655	2.334	2.822	-20.34	0	0	50	0	7.87	37.06	295.45	293.52	0	0
2024-3-17	16:52:09	2024-3-17 16:52	-0.657	2.339	2.915	-20.33	0	0	50	0	7.87	37.06	295.37	293.43	0	0
2024-3-17	16:52:11	2024-3-17 16:52	-0.657	2.342	2.864	-20.26	0	0	50	0	8	37.06	295.5	293.56	0	0
2024-3-17	16:52:13	2024-3-17 16:52	-0.659	2.34	2.835	-20.32	0	0	50	0	7.87	37.06	295.43	293.48	0	0
2024-3-17	16:52:15	2024-3-17 16:52	-0.659	2.333	2.76	-20.35	0	0	50	0	7.69	37.06	295.53	293.58	0	0
2024-3-17	16:52:17	2024-3-17 16:52	-0.661	2.329	2.807	-20.33	0	0	50	0	7.69	37.06	295.52	293.57	0	0
2024-3-17	16:52:19	2024-3-17 16:52	-0.658	2.335	2.728	-20.42	0	0	50	0	7.69	37.06	295.56	293.62	0	0
2024-3-17	16:52:21	2024-3-17 16:52	-0.659	2.338	2.741	-20.29	0	0	50	0	7.81	37.06	295.47	293.52	0	0
2024-3-17	16:52:23	2024-3-17 16:52	-0.662	2.338	2.807	-20.29	0	0	50	0	7.69	37	295.55	293.59	0	0
2024-3-17	16:52:25	2024-3-17 16:52	-0.661	2.336	2.785	-20.36	0	0	50	0	7.69	37	295.49	293.54	0	0
2024-3-17	16:52:27	2024-3-17 16:52	-0.662	2.333	2.84	-20.32	0	0	50	0	7.56	37	295.69	293.74	0	0
2024-3-17	16:52:29	2024-3-17 16:52	-0.663	2.332	2.788	-20.33	0	0	50	0	7.56	37	295.7	293.74	0	0
2024-3-17	16:52:31	2024-3-17 16:52	-0.667	2.334	2.789	-20.32	0	0	50	0	7.5	37	295.62	293.65	0	0
2024-3-17	16:52:33	2024-3-17 16:52	-0.668	2.335	2.782	-20.42	0	0	50	0	7.56	37	295.67	293.7	0	0
2024-3-17	16:52:35	2024-3-17 16:52	-0.667	2.334	2.869	-20.33	0	0	50	0	7.56	37	295.63	293.65	0	0
2024-3-17	16:52:37	2024-3-17 16:52	-0.667	2.337	2.817	-20.35	0	0	50	0	7.5	37	295.54	293.57	0	0
2024-3-17	16:52:39	2024-3-17 16:52	-0.668	2.334	2.82	-20.41	0	0	50	0	7.5	37	295.58	293.61	0	0
2024-3-17	16:52:41	2024-3-17 16:52	-0.666	2.335	2.72	-20.24	0	0	50	0	7.37	37	295.63	293.66	0	0
2024-3-17	16:52:43	2024-3-17 16:52	-0.669	2.342	2.773	-20.38	0	0	50	0	7.31	37	295.72	293.74	0	0
2024-3-17	16:52:45	2024-3-17 16:52	-0.668	2.337	2.822	-20.25	0	0	50	0	7.31	37	295.75	293.77	0	0
2024-3-17	16:52:47	2024-3-17 16:52	-0.671	2.336	2.732	-20.35	0	0	50	0	7.31	37	295.83	293.84	0	0
2024-3-17	16:52:49	2024-3-17 16:52	-0.669	2.334	2.804	-20.35	0	0	50	0	7.31	37	295.82	293.84	0	0
2024-3-17	16:52:51	2024-3-17 16:52	-0.67	2.339	3.047	-20.31	0	0	50	0	7.31	37	295.87	293.89	0	0
2024-3-17	16:52:53	2024-3-17 16:52	-0.667	2.334	2.809	-20.24	0	0	50	0	7.31	37	295.81	293.84	0	0
2024-3-17	16:52:55	2024-3-17 16:52	-0.671	2.343	2.787	-20.34	0	0	50	0	7.19	37	295.64	293.65	0	0
2024-3-17	16:52:57	2024-3-17 16:52	-0.669	2.343	2.69	-20.41	0	0	50	0	7.19	37.06	295.61	293.63	0	0
2024-3-17	16:52:59	2024-3-17 16:52	-0.671	2.337	2.846	-20.31	0	0	50	0	7.06	37.06	295.58	293.59	0	0
2024-3-17	16:53:01	2024-3-17 16:53	-0.673	2.339	2.745	-20.42	0	0	50	0	7	37.06	295.61	293.62	0	0
2024-3-17	16:53:03	2024-3-17 16:53	-0.674	2.338	2.935	-20.29	0	0	50	0	7	37.06	295.76	293.77	0	0
2024-3-17	16:53:05	2024-3-17 16:53	-0.676	2.339	2.855	-20.34	0	0	50	0	7	37.06	295.83	293.83	0	0
2024-3-17	16:53:07	2024-3-17 16:53	-0.675	2.342	2.798	-20.38	0	0	50	0	7	37	296.02	294.03	0	0
2024-3-17	16:53:09	2024-3-17 16:53	-0.677	2.34	2.79	-20.44	0	0	50	0	7	37	296.1	294.09	0	0
2024-3-17	16:53:11	2024-3-17 16:53	-0.676	2.335	2.773	-20.28	0	0	50	0	7	37	296.1	294.1	0	0
2024-3-17	16:53:13	2024-3-17 16:53	-0.677	2.337	2.814	-20.33	0	0	50	0	6.87	37	296.08	294.07	0	0
2024-3-17	16:53:15	2024-3-17 16:53	-0.679	2.341	2.863	-20.37	0	0	50	0	6.87	37	296.06	294.05	0	0
2024-3-17	16:53:17	2024-3-17 16:53	-0.679	2.34	2.814	-20.4	0	0	50	0	7	37	296.18	294.17	0	0
2024-3-17	16:53:19	2024-3-17 16:53	-0.681	2.341	2.785	-20.25	0	0	50	0	6.87	37	296.07	294.06	0	0
2024-3-17	16:53:21	2024-3-17 16:53	-0.678	2.339	2.858	-20.29	0	0	50	0	6.81	37	296.14	294.13	0	0
2024-3-17	16:53:23	2024-3-17 16:53	-0.678	2.342	2.707	-20.33	0	0	50	0	6.69	37	296.21	294.2	0	0
2024-3-17	16:53:25	2024-3-17 16:53	-0.681	2.341	2.869	-20.37	0	0	50	0	6.69	37	296.09	294.08	0	0
2024-3-17	16:53:27	2024-3-17 16:53	-0.682	2.338	2.802	-20.36	0	0	50	0	6.81	37	296.05	294.03	0	0
2024-3-17	16:53:29	2024-3-17 16:53	-0.681	2.338	2.781	-20.32	0	0	50	0	6.81	37	295.92	293.91	0	0
2024-3-17	16:53:31	2024-3-17 16:53	-0.683	2.343	2.885	-20.3	0	0	50	0	6.69	37.06	296.04	294.02	0	0
2024-3-17	16:53:33	2024-3-17 16:53	-0.687	2.342	2.829	-20.33	0	0	50	0	6.56	37.06	296	293.96	0	0
2024-3-17	16:53:35	2024-3-17 16:53	-0.684	2.345	2.96	-20.32	0	0	50	0	6.56	37.06	295.82	293.79	0	0
2024-3-17	16:53:37	2024-3-17 16:53	-0.685	2.345	2.809	-20.33	0	0	50	0	6.56	37.06	295.79	293.76	0	0
2024-3-17	16:53:39	2024-3-17 16:53	-0.686	2.343	2.886	-20.36	0	0	50	0	6.56	37.06	295.85	293.82	0	0
2024-3-17	16:53:41	2024-3-17 16:53	-0.691	2.343	2.865	-20.31	0	0	50	0	6.5	37	295.84	293.8	0	0
2024-3-17	16:53:43	2024-3-17 16:53	-0.691	2.354	2.798	-20.17	0	0	50	0	6.5	37	294.28	292.25	0	0
2024-3-17	16:53:45	2024-3-17 16:53	-0.69	2.353	2.831	-20.3	0	0	50	0	6.37	37	293.95	291.92	0	0
2024-3-17	16:53:47	2024-3-17 16:53	-0.692	2.36	2.966	-20.37	0	0	50	0	6.31	37	293.88	291.85	0	0
2024-3-17	16:53:49	2024-3-17 16:53	-0.693	2.353	2.85	-20.3	0	0	50	0	6.19	37	293.9	291.87	0	0
2024-3-17	16:53:51	2024-3-17 16:53	-0.694	2.355	2.649	-20.28	0	0	50	0	6.31	37	294.02	291.98	0	0
2024-3-17	16:53:53	2024-3-17 16:53	-0.694	2.36	2.679	-20.39	0	0	50	0	6.31	37.06	294.15	292.11	0	0
2024-3-17	16:53:55	2024-3-17 16:53	-0.693	2.359	2.706	-20.32	0	0	50	0	6.31	37.06	294	291.96	0	0
2024-3-17	16:53:57	2024-3-17 16:53	-0.695	2.359	2.89	-20.37	0	0	50	0	6.31	37.06	294.08	292.04	0	0
2024-3-17	16:53:59	2024-3-17 16:53	-0.697	2.355	2.798	-20.32	0	0	50	0	6.19	37.06	294.14	292.09	0	0
2024-3-17	16:54:01	2024-3-17 16:54	-0.699	2.354	2.877	-20.3	0	0	50	0	6.06	37.06	294.07	292.01	0	0
2024-3-17	16:54:03	2024-3-17 16:54	-0.7	2.368	2.872	-20.2	0	0	50	0	6.06	37.06	292.76	290.71	0	0
2024-3-17	16:54:05	2024-3-17 16:54	-0.703	2.369	2.827	-20.34	0	0	50	0	6.06	37	292.58	290.53	0	0
2024-3-17	16:54:07	2024-3-17 16:54	-0.704	2.373	2.9	-20.43	0	0	50	0	6.06	37	292.5	290.44	0	0
2024-3-17	16:54:11	2024-3-17 16:54	-0.707	2.374	2.772	-20.44	0	0	50	0	6	37	292.4	290.33	0	0
2024-3-17	16:54:13	2024-3-17 16:54	-0.706	2.371	2.648	-20.29	0	0	50	0	6	37	292.36	290.3	0	0
2024-3-17	16:54:15	2024-3-17 16:54	-0.709	2.368	2.922	-20.3	0	0	50	0	6	37	292.33	290.25	0	0
2024-3-17	16:54:17	2024-3-17 16:54	-0.709	2.376	2.88	-20.38	0	0	50	0	5.87	37	292.32	290.25	0	0
2024-3-17	16:54:19	2024-3-17 16:54	-0.709	2.38	2.944	-20.5	0	0	50	0	5.87	37	292.24	290.17	0	0
2024-3-17	16:54:21	2024-3-17 16:54	-0.705	2.365	2.814	-20.29	0	0	50	0	5.87	37	292.16	290.1	0	0
2024-3-17	16:54:23	2024-3-17 16:54	-0.709	2.375	2.832	-20.24	0	0	50	0	5.81	37	292.06	289.99	0	0
2024-3-17	16:54:25	2024-3-17 16:54	-0.71	2.378	2.843	-20.28	0	0	50	0	5.81	37	291.93	289.86	0	0
2024-3-17	16:54:27	2024-3-17 16:54	-0.708	2.376	2.926	-20.35	0	0	50	0	5.69	37.06	291.91	289.84	0	0
2024-3-17	16:54:29	2024-3-17 16:54	-0.713	2.374	2.937	-20.36	0	0	50	0	5.69	37.06	291.88	289.79	0	0
2024-3-17	16:54:31	2024-3-17 16:54	-0.709	2.372	2.968	-20.35	0	0	50	0	5.81	37.06	291.8	289.73	0	0
2024-3-17	16:54:33	2024-3-17 16:54	-0.715	2.376	2.835	-20.27	0	0	50	0	5.69	37.06	291.75	289.66	0	0
2024-3-17	16:54:35	2024-3-17 16:54	-0.715	2.372	2.981	-20.41	0	0	50	0	5.69	37.06	291.73	289.65	0	0
2024-3-17	16:54:37	2024-3-17 16:54	-0.715	2.378	2.944	-20.43	0	0	50	0	5.69	37.06	291.78	289.69	0	0
2024-3-17	16:54:39	2024-3-17 16:54	-0.718	2.378	2.903	-20.45	0	0	50	0	5.56	37	291.76	289.67	0	0
2024-3-17	16:54:41	2024-3-17 16:54	-0.719	2.372	2.791	-20.32	0	0	50	0	5.5	37	291.84	289.74	0	0
2024-3-17	16:54:43	2024-3-17 16:54	-0.717	2.37	2.876	-20.29	0	0	50	0	5.37	37	291.89	289.8	0	0
2024-3-17	16:54:45	2024-3-17 16:54	-0.719	2.373	2.872	-20.31	0	0	50	0	5.5	37	292	289.9	0	0
2024-3-17	16:54:47	2024-3-17 16:54	-0.717	2.374	2.893	-20.29	0	0	50	0	5.5	37	291.93	289.84	0	0
2024-3-17	16:54:49	2024-3-17 16:54	-0.717	2.376	2.902	-20.39	0	0	50	0	5.37	37	291.77	289.68	0	0
2024-3-17	16:54:51	2024-3-17 16:54	-0.72	2.379	2.944	-20.31	0	0	50	0	5.37	37	291.7	289.6	0	0
2024-3-17	16:54:53	2024-3-17 16:54	-0.72	2.375	2.948	-20.33	0	0	50	0	5.37	37	291.75	289.65	0	0
2024-3-17	16:54:55	2024-3-17 16:54	-0.723	2.373	2.982	-20.32	0	0	50	0	5.5	37	291.81	289.7	0	0
2024-3-17	16:54:57	2024-3-17 16:54	-0.724	2.378	2.919	-20.35	0	0	50	0	5.37	37	291.93	289.81	0	0
2024-3-17	16:54:59	2024-3-17 16:54	-0.723	2.381	2.999	-20.24	0	0	50	0	5.37	37	291.88	289.77	0	0
2024-3-17	16:55:01	2024-3-17 16:55	-0.725	2.375	2.904	-20.3	0	0	50	0	5.31	37	291.85	289.74	0	0
2024-3-17	16:55:03	2024-3-17 16:55	-0.725	2.375	2.846	-20.32	0	0	50	0	5.31	37	291.89	289.77	0	0
2024-3-17	16:55:05	2024-3-17 16:55	-0.725	2.374	2.982	-20.38	0	0	50	0	5.19	37	291.8	289.68	0	0
2024-3-17	16:55:07	2024-3-17 16:55	-0.728	2.384	3.072	-20.43	0	0	50	0	5.06	37	291.88	289.76	0	0
2024-3-17	16:55:09	2024-3-17 16:55	-0.722	2.382	2.898	-20.4	0	0	50	0	5.06	37	291.9	289.79	0	0
2024-3-17	16:55:11	2024-3-17 16:55	-0.729	2.382	2.93	-20.42	0	0	50	0	5.06	37	291.89	289.76	0	0
2024-3-17	16:55:13	2024-3-17 16:55	-0.729	2.382	2.976	-20.31	0	0	50	0	5	37	291.85	289.72	0	0
2024-3-17	16:55:15	2024-3-17 16:55	-0.727	2.378	2.994	-20.34	0	0	50	0	5	37	291.88	289.76	0	0
2024-3-17	16:55:17	2024-3-17 16:55	-0.729	2.378	2.944	-20.39	0	0	50	0	5	37	291.83	289.7	0	0
2024-3-17	16:55:19	2024-3-17 16:55	-0.729	2.384	2.993	-20.32	0	0	50	0	5.06	37	291.81	289.68	0	0
2024-3-17	16:55:21	2024-3-17 16:55	-0.728	2.376	2.92	-20.39	0	0	50	0	5	37	291.75	289.63	0	0
2024-3-17	16:55:23	2024-3-17 16:55	-0.73	2.377	2.87	-20.31	0	0	50	0	4.87	37	291.77	289.64	0	0
2024-3-17	16:55:25	2024-3-17 16:55	-0.732	2.379	2.894	-20.36	0	0	50	0	4.81	37	291.66	289.52	0	0
2024-3-17	16:55:27	2024-3-17 16:55	-0.731	2.378	2.884	-20.41	0	0	50	0	4.87	37	291.78	289.65	0	0
2024-3-17	16:55:29	2024-3-17 16:55	-0.735	2.377	2.921	-20.4	0	0	50	0	4.81	37	291.85	289.71	0	0
2024-3-17	16:55:31	2024-3-17 16:55	-0.734	2.376	2.941	-20.38	0	0	50	0	4.87	37	291.96	289.81	0	0
2024-3-17	16:55:33	2024-3-17 16:55	-0.732	2.378	2.93	-20.28	0	0	50	0	4.81	37	291.94	289.8	0	0
2024-3-17	16:55:35	2024-3-17 16:55	-0.732	2.379	2.949	-20.35	0	0	50	0	4.81	37.06	291.94	289.81	0	0
2024-3-17	16:55:37	2024-3-17 16:55	-0.735	2.386	2.965	-20.39	0	0	50	0	4.69	37.06	291.94	289.8	0	0
2024-3-17	16:55:39	2024-3-17 16:55	-0.733	2.379	2.856	-20.36	0	0	50	0	4.69	37.06	291.82	289.68	0	0
2024-3-17	16:55:41	2024-3-17 16:55	-0.735	2.384	2.92	-20.35	0	0	50	0	4.69	37.06	291.72	289.58	0	0
2024-3-17	16:55:43	2024-3-17 16:55	-0.731	2.382	2.94	-20.3	0	0	50	0	4.56	37.06	291.57	289.44	0	0
2024-3-17	16:55:45	2024-3-17 16:55	-0.738	2.376	3.052	-20.31	0	0	50	0	4.69	37	291.79	289.64	0	0
2024-3-17	16:55:47	2024-3-17 16:55	-0.739	2.378	2.876	-20.38	0	0	50	0	4.56	37	291.86	289.7	0	0
2024-3-17	16:55:49	2024-3-17 16:55	-0.735	2.383	3.012	-20.4	0	0	50	0	4.5	37	291.74	289.59	0	0
2024-3-17	16:55:51	2024-3-17 16:55	-0.737	2.378	2.879	-20.31	0	0	50	0	4.5	37	291.67	289.52	0	0
2024-3-17	16:55:53	2024-3-17 16:55	-0.736	2.377	2.842	-20.34	0	0	50	0	4.5	37	291.54	289.39	0	0
2024-3-17	16:55:55	2024-3-17 16:55	-0.738	2.383	2.887	-20.35	0	0	50	0	4.37	37	291.56	289.4	0	0
2024-3-17	16:55:57	2024-3-17 16:55	-0.741	2.384	2.938	-20.42	0	0	50	0	4.37	37	291.64	289.48	0	0
2024-3-17	16:55:59	2024-3-17 16:55	-0.741	2.382	2.963	-20.39	0	0	50	0	4.31	37	291.72	289.56	0	0
2024-3-17	16:56:01	2024-3-17 16:56	-0.74	2.381	2.946	-20.3	0	0	50	0	4.31	37	291.88	289.72	0	0
2024-3-17	16:56:03	2024-3-17 16:56	-0.741	2.383	2.958	-20.21	0	0	50	0	4.31	37	291.89	289.72	0	0
2024-3-17	16:56:05	2024-3-17 16:56	-0.743	2.383	2.902	-20.36	0	0	50	0	4.31	37	291.83	289.66	0	0
2024-3-17	16:56:07	2024-3-17 16:56	-0.742	2.385	2.925	-20.39	0	0	50	0	4.31	37	291.64	289.47	0	0
2024-3-17	16:56:09	2024-3-17 16:56	-0.743	2.384	3.006	-20.42	0	0	50	0	4.19	37.06	291.68	289.51	0	0
2024-3-17	16:56:11	2024-3-17 16:56	-0.746	2.382	2.929	-20.38	0	0	50	0	4.19	37.06	291.79	289.62	0	0
2024-3-17	16:56:13	2024-3-17 16:56	-0.747	2.387	2.945	-20.33	0	0	50	0	4.06	37.06	291.79	289.61	0	0
2024-3-17	16:56:15	2024-3-17 16:56	-0.749	2.383	2.953	-20.31	0	0	50	0	4.06	37.06	292.02	289.84	0	0
2024-3-17	16:56:17	2024-3-17 16:56	-0.75	2.383	2.976	-20.41	0	0	50	0	4.06	37.06	292.08	289.89	0	0
2024-3-17	16:56:19	2024-3-17 16:56	-0.75	2.383	2.909	-20.34	0	0	50	0	4.06	37	291.91	289.72	0	0
2024-3-17	16:56:21	2024-3-17 16:56	-0.752	2.384	2.88	-20.37	0	0	50	0	4.06	37	291.84	289.65	0	0
2024-3-17	16:56:23	2024-3-17 16:56	-0.748	2.387	2.964	-20.33	0	0	50	0	4.06	37	291.74	289.56	0	0
2024-3-17	16:56:25	2024-3-17 16:56	-0.75	2.392	2.953	-20.33	0	0	50	0	3.87	37	291.67	289.48	0	0
2024-3-17	16:56:27	2024-3-17 16:56	-0.748	2.386	3.081	-20.39	0	0	50	0	3.87	37	292.02	289.84	0	0
2024-3-17	16:56:29	2024-3-17 16:56	-0.748	2.388	2.942	-20.43	0	0	50	0	3.87	37	292.14	289.95	0	0
2024-3-17	16:56:31	2024-3-17 16:56	-0.754	2.391	3.181	-20.28	0	0	50	0	4	37	292.13	289.93	0	0
2024-3-17	16:56:33	2024-3-17 16:56	-0.755	2.39	3.069	-20.36	0	0	50	0	3.87	37	292.17	289.97	0	0
2024-3-17	16:56:35	2024-3-17 16:56	-0.758	2.39	2.983	-20.35	0	0	50	0	3.87	37	292.2	289.99	0	0
2024-3-17	16:56:37	2024-3-17 16:56	-0.757	2.383	2.916	-20.36	0	0	50	0	3.81	37	292.16	289.95	0	0
2024-3-17	16:56:39	2024-3-17 16:56	-0.759	2.386	2.916	-20.38	0	0	50	0	3.81	37	292.19	289.97	0	0
2024-3-17	16:56:41	2024-3-17 16:56	-0.76	2.391	3.129	-20.35	0	0	50	0	3.81	37	292.16	289.94	0	0
2024-3-17	16:56:43	2024-3-17 16:56	-0.76	2.39	2.957	-20.26	0	0	50	0	3.69	37.06	292.12	289.9	0	0
2024-3-17	16:56:45	2024-3-17 16:56	-0.758	2.386	3.092	-20.29	0	0	50	0	3.69	37.06	292.04	289.83	0	0
2024-3-17	16:56:47	2024-3-17 16:56	-0.762	2.387	2.99	-20.41	0	0	50	0	3.69	37.06	291.99	289.77	0	0
2024-3-17	16:56:49	2024-3-17 16:56	-0.766	2.392	2.938	-20.36	0	0	50	0	3.69	37.06	291.87	289.63	0	0
2024-3-17	16:56:51	2024-3-17 16:56	-0.763	2.388	2.923	-20.33	0	0	50	0	3.56	37.06	291.89	289.66	0	0
2024-3-17	16:56:53	2024-3-17 16:56	-0.764	2.388	2.916	-20.4	0	0	50	0	3.56	37	291.95	289.71	0	0
2024-3-17	16:56:55	2024-3-17 16:56	-0.764	2.382	2.885	-20.35	0	0	50	0	3.5	37	292.05	289.82	0	0
2024-3-17	16:56:57	2024-3-17 16:56	-0.767	2.388	2.882	-20.34	0	0	50	0	3.37	37	292.07	289.83	0	0
2024-3-17	16:56:59	2024-3-17 16:56	-0.765	2.387	2.963	-20.25	0	0	50	0	3.37	37	292.02	289.79	0	0
2024-3-17	16:57:01	2024-3-17 16:57	-0.767	2.394	3.183	-20.39	0	0	50	0	3.37	37	291.89	289.65	0	0
2024-3-17	16:57:03	2024-3-17 16:57	-0.767	2.388	2.91	-20.33	0	0	50	0	3.37	37	291.86	289.62	0	0
2024-3-17	16:57:05	2024-3-17 16:57	-0.77	2.399	2.931	-20.36	0	0	50	0	3.37	37	291.94	289.69	0	0
2024-3-17	16:57:07	2024-3-17 16:57	-0.771	2.391	2.963	-20.39	0	0	50	0	3.37	37	292.06	289.81	0	0
2024-3-17	16:57:09	2024-3-17 16:57	-0.771	2.39	3.014	-20.31	0	0	50	0	3.31	37	292.17	289.92	0	0
2024-3-17	16:57:11	2024-3-17 16:57	-0.774	2.385	2.949	-20.27	0	0	50	0	3.19	37	292.24	289.98	0	0
2024-3-17	16:57:13	2024-3-17 16:57	-0.77	2.389	2.981	-20.26	0	0	50	0	3.19	37	292.21	289.96	0	0
2024-3-17	16:57:15	2024-3-17 16:57	-0.772	2.39	3.062	-20.33	0	0	50	0	3.31	37	292.29	290.03	0	0
2024-3-17	16:57:17	2024-3-17 16:57	-0.77	2.386	2.946	-20.38	0	0	50	0	3.19	37	292.37	290.11	0	0
2024-3-17	16:57:19	2024-3-17 16:57	-0.772	2.392	2.931	-20.4	0	0	50	0	3.19	37	292.18	289.93	0	0
2024-3-17	16:57:21	2024-3-17 16:57	-0.772	2.384	2.916	-20.31	0	0	50	0	3.19	37	292.2	289.94	0	0
2024-3-17	16:57:23	2024-3-17 16:57	-0.774	2.391	3.136	-20.25	0	0	50	0	3.31	37	292.29	290.03	0	0
2024-3-17	16:57:25	2024-3-17 16:57	-0.758	2.383	2.962	-20.35	0	0	50	0	3.19	37	292.35	290.13	0	0
2024-3-17	16:57:27	2024-3-17 16:57	-0.757	2.38	3	-20.42	0	0	50	0	3.06	37	292.42	290.21	0	0
2024-3-17	16:57:29	2024-3-17 16:57	-0.76	2.392	3.094	-20.43	0	0	50	0	3	37	292.35	290.13	0	0
2024-3-17	16:57:31	2024-3-17 16:57	-0.761	2.39	3.04	-20.31	0	0	50	0	3	37	292.25	290.03	0	0
2024-3-17	16:57:33	2024-3-17 16:57	-0.761	2.39	2.973	-20.43	0	0	50	0	3	37	292.31	290.08	0	0
2024-3-17	16:57:35	2024-3-17 16:57	-0.766	2.389	2.949	-20.35	0	0	50	0	2.87	37	292.26	290.02	0	0
2024-3-17	16:57:37	2024-3-17 16:57	-0.764	2.385	2.895	-20.4	0	0	50	0	2.87	37	292.22	289.99	0	0
2024-3-17	16:57:39	2024-3-17 16:57	-0.764	2.383	2.946	-20.3	0	0	50	0	2.87	37	292.35	290.12	0	0
2024-3-17	16:57:41	2024-3-17 16:57	-0.77	2.388	3.028	-20.32	0	0	50	0	2.87	37	292.34	290.09	0	0
2024-3-17	16:57:43	2024-3-17 16:57	-0.765	2.39	2.975	-20.21	0	0	50	0	2.81	37	292.31	290.07	0	0
2024-3-17	16:57:45	2024-3-17 16:57	-0.771	2.389	3.031	-20.35	0	0	50	0	2.69	37	292.33	290.08	0	0
2024-3-17	16:57:47	2024-3-17 16:57	-0.769	2.39	2.89	-20.34	0	0	50	0	2.69	37	292.28	290.03	0	0
2024-3-17	16:57:49	2024-3-17 16:57	-0.77	2.387	2.921	-20.28	0	0	50	0	2.69	37	292.29	290.03	0	0
2024-3-17	16:57:51	2024-3-17 16:57	-0.774	2.393	2.962	-20.34	0	0	50	0	2.69	37	292.32	290.06	0	0
2024-3-17	16:57:53	2024-3-17 16:57	-0.774	2.388	2.994	-20.33	0	0	50	0	2.69	37	292.25	289.99	0	0
2024-3-17	16:57:55	2024-3-17 16:57	-0.778	2.392	3.082	-20.34	0	0	50	0	2.56	37	292.41	290.13	0	0
2024-3-17	16:57:57	2024-3-17 16:57	-0.77	2.394	2.934	-20.33	0	0	50	0	2.56	37	292.39	290.14	0	0
2024-3-17	16:57:59	2024-3-17 16:57	-0.759	2.385	2.952	-20.43	0	0	50	0	2.56	37	292.49	290.27	0	0
2024-3-17	16:58:01	2024-3-17 16:58	-0.757	2.385	2.897	-20.41	0	0	50	0	2.56	37	292.55	290.33	0	0
2024-3-17	16:58:03	2024-3-17 16:58	-0.759	2.383	2.979	-20.35	0	0	50	0	2.5	37	292.65	290.43	0	0
2024-3-17	16:58:05	2024-3-17 16:58	-0.762	2.382	3.005	-20.4	0	0	50	0	2.5	37	292.72	290.49	0	0
2024-3-17	16:58:07	2024-3-17 16:58	-0.763	2.388	3.072	-20.33	0	0	50	0	2.5	37	292.55	290.32	0	0
2024-3-17	16:58:09	2024-3-17 16:58	-0.764	2.39	2.971	-20.36	0	0	50	0	2.5	37	292.67	290.44	0	0
2024-3-17	16:58:11	2024-3-17 16:58	-0.762	2.384	2.897	-20.22	0	0	50	0	2.37	37	292.64	290.41	0	0
2024-3-17	16:58:13	2024-3-17 16:58	-0.764	2.389	2.999	-20.34	0	0	50	0	2.37	37	292.73	290.49	0	0
2024-3-17	16:58:15	2024-3-17 16:58	-0.763	2.387	2.992	-20.29	0	0	50	0	2.37	37	292.74	290.51	0	0
2024-3-17	16:58:17	2024-3-17 16:58	-0.765	2.396	3.084	-20.51	0	0	50	0	2.37	37	292.67	290.43	0	0
2024-3-17	16:58:19	2024-3-17 16:58	-0.764	2.387	2.894	-20.4	0	0	50	0	2.19	37	292.51	290.28	0	0
2024-3-17	16:58:21	2024-3-17 16:58	-0.761	2.39	3.058	-20.34	0	0	50	0	2.19	37	292.5	290.28	0	0
2024-3-17	16:58:23	2024-3-17 16:58	-0.766	2.386	2.974	-20.29	0	0	50	0	2.06	37.06	292.39	290.15	0	0
2024-3-17	16:58:25	2024-3-17 16:58	-0.764	2.383	3.019	-20.38	0	0	50	0	2.19	37.06	292.35	290.12	0	0
2024-3-17	16:58:27	2024-3-17 16:58	-0.765	2.392	2.96	-20.46	0	0	50	0	2.06	37.06	292.36	290.12	0	0
2024-3-17	16:58:29	2024-3-17 16:58	-0.766	2.391	3.021	-20.37	0	0	50	0	2.06	37.06	292.11	289.87	0	0
2024-3-17	16:58:31	2024-3-17 16:58	-0.765	2.386	2.93	-20.29	0	0	50	0	2.06	37.06	292.12	289.89	0	0
2024-3-17	16:58:33	2024-3-17 16:58	-0.765	2.393	3.028	-20.37	0	0	50	0	2.06	37.06	292.07	289.84	0	0
2024-3-17	16:58:35	2024-3-17 16:58	-0.768	2.393	2.926	-20.27	0	0	50	0	2	37	292.15	289.91	0	0
2024-3-17	16:58:37	2024-3-17 16:58	-0.767	2.393	3.022	-20.5	0	0	50	0	2	37	292.23	289.99	0	0
2024-3-17	16:58:39	2024-3-17 16:58	-0.77	2.387	2.941	-20.43	0	0	50	0	2	37	292.25	290.01	0	0
2024-3-17	16:58:41	2024-3-17 16:58	-0.771	2.385	2.958	-20.39	0	0	50	0	2	37	292.24	289.98	0	0
2024-3-17	16:58:43	2024-3-17 16:58	-0.77	2.386	3.046	-20.35	0	0	50	0	2	37	292.16	289.91	0	0
2024-3-17	16:58:45	2024-3-17 16:58	-0.772	2.391	3.031	-20.36	0	0	50	0	2	37	292.26	290	0	0
2024-3-17	16:58:47	2024-3-17 16:58	-0.769	2.386	3.245	-20.26	0	0	50	0	1.87	37	292.28	290.03	0	0
2024-3-17	16:58:49	2024-3-17 16:58	-0.772	2.391	2.907	-20.35	0	0	50	0	1.81	37	292.37	290.11	0	0
2024-3-17	16:58:51	2024-3-17 16:58	-0.775	2.392	2.954	-20.35	0	0	50	0	1.81	37	292.57	290.3	0	0
2024-3-17	16:58:53	2024-3-17 16:58	-0.772	2.386	2.947	-20.28	0	0	50	0	1.69	37	292.6	290.34	0	0
2024-3-17	16:58:55	2024-3-17 16:58	-0.772	2.391	3.141	-20.35	0	0	50	0	1.69	37	292.53	290.27	0	0
2024-3-17	16:58:57	2024-3-17 16:58	-0.772	2.388	2.984	-20.41	0	0	50	0	1.81	37	292.74	290.48	0	0
2024-3-17	16:58:59	2024-3-17 16:58	-0.773	2.385	2.958	-20.31	0	0	50	0	1.69	37	292.72	290.45	0	0
2024-3-17	16:59:01	2024-3-17 16:59	-0.773	2.393	3.055	-20.21	0	0	50	0	1.69	37	292.65	290.39	0	0
2024-3-17	16:59:03	2024-3-17 16:59	-0.771	2.389	2.975	-20.28	0	0	50	0	1.69	37	292.69	290.43	0	0
2024-3-17	16:59:05	2024-3-17 16:59	-0.769	2.391	3	-20.34	0	0	50	0	1.69	37	292.56	290.31	0	0
2024-3-17	16:59:07	2024-3-17 16:59	-0.77	2.391	2.969	-20.47	0	0	50	0	1.56	37	292.33	290.08	0	0
2024-3-17	16:59:09	2024-3-17 16:59	-0.765	2.385	2.991	-20.37	0	0	50	0	1.5	37	292.27	290.03	0	0
2024-3-17	16:59:11	2024-3-17 16:59	-0.769	2.394	3.124	-20.29	0	0	50	0	1.5	37	292.22	289.97	0	0
2024-3-17	16:59:13	2024-3-17 16:59	-0.762	2.386	2.972	-20.29	0	0	50	0	1.5	37	292.21	289.99	0	0
2024-3-17	16:59:15	2024-3-17 16:59	-0.764	2.391	2.98	-20.37	0	0	50	0	1.5	37	292.22	289.99	0	0
2024-3-17	16:59:17	2024-3-17 16:59	-0.761	2.387	2.926	-20.47	0	0	50	0	1.37	37	292.2	289.98	0	0
2024-3-17	16:59:19	2024-3-17 16:59	-0.763	2.383	2.938	-20.36	0	0	50	0	1.37	37	292.05	289.82	0	0
2024-3-17	16:59:21	2024-3-17 16:59	-0.764	2.388	2.903	-20.33	0	0	50	0	1.31	37	292.01	289.78	0	0
2024-3-17	16:59:23	2024-3-17 16:59	-0.761	2.383	2.89	-20.28	0	0	50	0	1.37	37	292.03	289.81	0	0
2024-3-17	16:59:25	2024-3-17 16:59	-0.762	2.385	3.002	-20.47	0	0	50	0	1.31	37	291.99	289.77	0	0
2024-3-17	16:59:27	2024-3-17 16:59	-0.767	2.381	2.895	-20.31	0	0	50	0	1.19	37	292.26	290.02	0	0
2024-3-17	16:59:29	2024-3-17 16:59	-0.765	2.385	2.984	-20.41	0	0	50	0	1.19	37	292.36	290.13	0	0
2024-3-17	16:59:31	2024-3-17 16:59	-0.764	2.384	2.986	-20.29	0	0	50	0	1.06	37	292.29	290.06	0	0
2024-3-17	16:59:33	2024-3-17 16:59	-0.765	2.386	2.937	-20.31	0	0	50	0	1.19	37	292.35	290.12	0	0
2024-3-17	16:59:35	2024-3-17 16:59	-0.766	2.387	3.062	-20.37	0	0	50	0	1.06	37	292.31	290.07	0	0
2024-3-17	16:59:37	2024-3-17 16:59	-0.766	2.395	3.016	-20.41	0	0	50	0	1.19	37	292.18	289.95	0	0
2024-3-17	16:59:39	2024-3-17 16:59	-0.765	2.393	2.952	-20.38	0	0	50	0	1.06	37	292.21	289.97	0	0
2024-3-17	16:59:41	2024-3-17 16:59	-0.767	2.39	2.994	-20.28	0	0	50	0	1	37	292.34	290.1	0	0
2024-3-17	16:59:43	2024-3-17 16:59	-0.766	2.388	2.997	-20.29	0	0	50	0	1.06	37	292.35	290.11	0	0
2024-3-17	16:59:45	2024-3-17 16:59	-0.766	2.387	2.938	-20.26	0	0	50	0	1.06	37	292.47	290.23	0	0
2024-3-17	16:59:47	2024-3-17 16:59	-0.768	2.387	2.951	-20.37	0	0	50	0	1	37	292.43	290.18	0	0
2024-3-17	16:59:49	2024-3-17 16:59	-0.767	2.387	2.921	-20.44	0	0	50	0	1	37	292.31	290.07	0	0
2024-3-17	16:59:51	2024-3-17 16:59	-0.767	2.388	3.019	-20.35	0	0	50	0	1	37	292.28	290.04	0	0
2024-3-17	16:59:53	2024-3-17 16:59	-0.765	2.388	3.12	-20.32	0	0	50	0	0.87	37	292.16	289.93	0	0
2024-3-17	16:59:55	2024-3-17 16:59	-0.764	2.393	2.884	-20.4	0	0	50	0	0.81	37	292.1	289.87	0	0
2024-3-17	16:59:57	2024-3-17 16:59	-0.765	2.391	2.981	-20.42	0	0	50	0	0.69	37	292.31	290.07	0	0
2024-3-17	16:59:59	2024-3-17 16:59	-0.767	2.388	2.909	-20.31	0	0	50	0	0.81	37	292.29	290.05	0	0
2024-3-17	17:00:01	2024-3-17 17:00	-0.763	2.387	2.971	-20.39	0	0	50	0	0.87	37	292.15	289.92	0	0
2024-3-17	17:00:03	2024-3-17 17:00	-0.765	2.387	2.992	-20.25	0	0	50	0	0.87	37	292.21	289.98	0	0
2024-3-17	17:00:05	2024-3-17 17:00	-0.762	2.383	3.029	-20.24	0	0	50	0	0.69	37.06	292.28	290.05	0	0
2024-3-17	17:00:07	2024-3-17 17:00	-0.764	2.386	2.982	-20.43	0	0	50	0	0.69	37.06	292.28	290.05	0	0
2024-3-17	17:00:09	2024-3-17 17:00	-0.768	2.393	2.98	-20.36	0	0	50	0	0.81	37.06	292.29	290.05	0	0
2024-3-17	17:00:11	2024-3-17 17:00	-0.769	2.396	2.993	-20.38	0	0	50	0	0.69	37.06	292.45	290.2	0	0
2024-3-17	17:00:13	2024-3-17 17:00	-0.767	2.389	2.897	-20.3	0	0	50	0	0.69	37.06	292.41	290.16	0	0
2024-3-17	17:00:15	2024-3-17 17:00	-0.767	2.386	2.977	-20.39	0	0	50	0	0.56	37.06	292.5	290.26	0	0
2024-3-17	17:00:17	2024-3-17 17:00	-0.767	2.38	3.018	-20.36	0	0	50	0	0.5	37	292.64	290.4	0	0
2024-3-17	17:00:19	2024-3-17 17:00	-0.768	2.386	2.904	-20.26	0	0	50	0	0.56	37	292.47	290.22	0	0
2024-3-17	17:00:21	2024-3-17 17:00	-0.762	2.387	2.932	-20.34	0	0	50	0	0.5	37	292.4	290.17	0	0
2024-3-17	17:00:23	2024-3-17 17:00	-0.765	2.386	2.959	-20.33	0	0	50	0	0.5	37	292.45	290.21	0	0
2024-3-17	17:00:25	2024-3-17 17:00	-0.764	2.389	2.961	-20.35	0	0	50	0	0.5	37	292.48	290.25	0	0
2024-3-17	17:00:27	2024-3-17 17:00	-0.763	2.387	3.034	-20.4	0	0	50	0	0.37	37.06	292.57	290.34	0	0
2024-3-17	17:00:29	2024-3-17 17:00	-0.764	2.389	3.022	-20.32	0	0	50	0	0.37	37.06	292.64	290.4	0	0
2024-3-17	17:00:31	2024-3-17 17:00	-0.765	2.385	3.051	-20.32	0	0	50	0	0.37	37.06	292.58	290.34	0	0
2024-3-17	17:00:33	2024-3-17 17:00	-0.765	2.386	2.989	-20.39	0	0	50	0	0.37	37.06	292.67	290.43	0	0
2024-3-17	17:00:35	2024-3-17 17:00	-0.765	2.384	2.91	-20.31	0	0	50	0	0.37	37.06	292.47	290.23	0	0
2024-3-17	17:00:37	2024-3-17 17:00	-0.767	2.39	3.004	-20.35	0	0	50	0	0.37	37.06	292.42	290.18	0	0
2024-3-17	17:00:39	2024-3-17 17:00	-0.765	2.393	3.077	-20.47	0	0	50	0	0.31	37	292.31	290.08	0	0
2024-3-17	17:00:41	2024-3-17 17:00	-0.763	2.386	2.947	-20.4	0	0	50	0	0.31	37	292.41	290.18	0	0
2024-3-17	17:00:43	2024-3-17 17:00	-0.767	2.388	2.951	-20.22	0	0	50	0	0.31	37	292.48	290.24	0	0
2024-3-17	17:00:45	2024-3-17 17:00	-0.766	2.388	3.013	-20.26	0	0	50	0	0.19	37	292.58	290.34	0	0
2024-3-17	17:00:47	2024-3-17 17:00	-0.765	2.39	2.941	-20.32	0	0	50	0	0.19	37	292.51	290.27	0	0
2024-3-17	17:00:49	2024-3-17 17:00	-0.764	2.385	2.862	-20.35	0	0	50	0	0.06	37	292.41	290.18	0	0
2024-3-17	17:00:51	2024-3-17 17:00	-0.764	2.389	2.935	-20.38	0	0	50	0	0	37	292.38	290.14	0	0
2024-3-17	17:00:53	2024-3-17 17:00	-0.763	2.381	2.949	-20.35	0	0	50	0	0	37	292.48	290.25	0	0
2024-3-17	17:00:55	2024-3-17 17:00	-0.766	2.382	2.873	-20.38	0	0	50	0	0	37	292.44	290.2	0	0
2024-3-17	17:00:57	2024-3-17 17:00	-0.767	2.375	2.926	-20.34	0	0	50	0	-0.12	37	292.54	290.3	0	0
2024-3-17	17:00:59	2024-3-17 17:00	-0.767	2.385	2.992	-20.31	0	0	50	0	-0.19	37	292.5	290.26	0	0
2024-3-17	17:01:01	2024-3-17 17:01	-0.769	2.391	3.002	-20.4	0	0	50	0	-0.31	37.06	292.54	290.29	0	0
2024-3-17	17:01:03	2024-3-17 17:01	-0.767	2.387	2.944	-20.32	0	0	50	0	-0.19	37.06	292.37	290.12	0	0
2024-3-17	17:01:05	2024-3-17 17:01	-0.766	2.386	2.974	-20.36	0	0	50	0	-0.12	37.06	292.26	290.03	0	0
2024-3-17	17:01:07	2024-3-17 17:01	-0.772	2.391	2.983	-20.4	0	0	50	0	0	37.06	292.2	289.95	0	0
2024-3-17	17:01:09	2024-3-17 17:01	-0.773	2.395	2.885	-20.39	0	0	50	0	-0.12	37.06	292.31	290.06	0	0
2024-3-17	17:01:11	2024-3-17 17:01	-0.775	2.394	2.994	-20.35	0	0	50	0	-0.19	37.06	292.44	290.18	0	0
2024-3-17	17:01:13	2024-3-17 17:01	-0.775	2.392	2.964	-20.34	0	0	50	0	-0.31	37	292.46	290.19	0	0
2024-3-17	17:01:15	2024-3-17 17:01	-0.775	2.391	2.988	-20.28	0	0	50	0	-0.31	37	292.47	290.2	0	0
2024-3-17	17:01:17	2024-3-17 17:01	-0.774	2.395	2.976	-20.43	0	0	50	0	-0.31	37	292.42	290.16	0	0
2024-3-17	17:01:19	2024-3-17 17:01	-0.773	2.389	2.979	-20.31	0	0	50	0	-0.31	37	292.19	289.93	0	0
2024-3-17	17:01:21	2024-3-17 17:01	-0.774	2.384	2.99	-20.3	0	0	50	0	-0.31	37	292.19	289.93	0	0
2024-3-17	17:01:23	2024-3-17 17:01	-0.776	2.392	2.987	-20.4	0	0	50	0	-0.44	37	292.2	289.94	0	0
2024-3-17	17:01:25	2024-3-17 17:01	-0.775	2.395	3.006	-20.35	0	0	50	0	-0.44	37.06	292.17	289.91	0	0
2024-3-17	17:01:27	2024-3-17 17:01	-0.776	2.391	3.039	-20.42	0	0	50	0	-0.44	37.06	292.15	289.88	0	0
2024-3-17	17:01:29	2024-3-17 17:01	-0.774	2.385	3.047	-20.38	0	0	50	0	-0.5	37.06	292.29	290.03	0	0
2024-3-17	17:01:31	2024-3-17 17:01	-0.773	2.382	3.04	-20.37	0	0	50	0	-0.62	37.06	292.26	290	0	0
2024-3-17	17:01:33	2024-3-17 17:01	-0.775	2.388	3.02	-20.39	0	0	50	0	-0.81	37.06	292.25	289.99	0	0
2024-3-17	17:01:35	2024-3-17 17:01	-0.775	2.394	3.042	-20.33	0	0	50	0	-0.69	37	292.09	289.83	0	0
2024-3-17	17:01:37	2024-3-17 17:01	-0.775	2.392	2.901	-20.41	0	0	50	0	-0.62	37	292.08	289.81	0	0
2024-3-17	17:01:39	2024-3-17 17:01	-0.771	2.391	2.959	-20.37	0	0	50	0	-0.5	37	292.16	289.91	0	0
2024-3-17	17:01:41	2024-3-17 17:01	-0.776	2.393	3.009	-20.31	0	0	50	0	-0.62	37	292.26	289.99	0	0
2024-3-17	17:01:43	2024-3-17 17:01	-0.777	2.395	2.997	-20.3	0	0	50	0	-0.69	37	292.22	289.95	0	0
2024-3-17	17:01:45	2024-3-17 17:01	-0.778	2.391	3.08	-20.28	0	0	50	0	-0.81	37	292.2	289.92	0	0
2024-3-17	17:01:47	2024-3-17 17:01	-0.777	2.401	3.123	-20.36	0	0	50	0	-0.81	37	292.1	289.84	0	0
2024-3-17	17:01:49	2024-3-17 17:01	-0.775	2.397	2.985	-20.38	0	0	50	0	-0.81	37	292.06	289.8	0	0
2024-3-17	17:01:51	2024-3-17 17:01	-0.775	2.398	3.03	-20.4	0	0	50	0	-0.81	37	292.13	289.87	0	0
2024-3-17	17:01:53	2024-3-17 17:01	-0.774	2.392	2.939	-20.29	0	0	50	0	-0.81	37	292.05	289.79	0	0
2024-3-17	17:01:55	2024-3-17 17:01	-0.775	2.388	2.975	-20.23	0	0	50	0	-0.81	37	292.04	289.77	0	0
2024-3-17	17:01:57	2024-3-17 17:01	-0.775	2.383	3.047	-20.41	0	0	50	0	-0.94	37	292.24	289.98	0	0
2024-3-17	17:01:59	2024-3-17 17:01	-0.772	2.389	2.924	-20.33	0	0	50	0	-1	37.06	292.2	289.94	0	0
2024-3-17	17:02:01	2024-3-17 17:02	-0.769	2.385	3.008	-20.36	0	0	50	0	-0.94	37.06	292.16	289.92	0	0
2024-3-17	17:02:03	2024-3-17 17:02	-0.769	2.388	3.01	-20.31	0	0	50	0	-1	37.06	292.06	289.81	0	0
2024-3-17	17:02:05	2024-3-17 17:02	-0.769	2.392	3.012	-20.28	0	0	50	0	-1	37.06	292.1	289.86	0	0
2024-3-17	17:02:07	2024-3-17 17:02	-0.771	2.395	2.966	-20.36	0	0	50	0	-1	37.06	292.03	289.77	0	0
2024-3-17	17:02:09	2024-3-17 17:02	-0.772	2.398	3.027	-20.35	0	0	50	0	-1	37	292.03	289.78	0	0
2024-3-17	17:02:11	2024-3-17 17:02	-0.771	2.39	3.029	-20.31	0	0	50	0	-1	37	292.06	289.81	0	0
2024-3-17	17:02:13	2024-3-17 17:02	-0.771	2.399	2.911	-20.33	0	0	50	0	-1.12	37	292.12	289.87	0	0
2024-3-17	17:02:15	2024-3-17 17:02	-0.769	2.398	2.951	-20.27	0	0	50	0	-1.19	37	292.25	290	0	0
2024-3-17	17:02:17	2024-3-17 17:02	-0.77	2.394	2.968	-20.36	0	0	50	0	-1.31	37	292.28	290.03	0	0
2024-3-17	17:02:19	2024-3-17 17:02	-0.77	2.388	2.95	-20.44	0	0	50	0	-1.31	37	292.02	289.77	0	0
2024-3-17	17:02:21	2024-3-17 17:02	-0.769	2.389	2.904	-20.33	0	0	50	0	-1.31	37	291.95	289.7	0	0
2024-3-17	17:02:23	2024-3-17 17:02	-0.769	2.392	2.964	-20.22	0	0	50	0	-1.31	37	291.96	289.71	0	0
2024-3-17	17:02:25	2024-3-17 17:02	-0.766	2.392	2.938	-20.35	0	0	50	0	-1.31	37	292.11	289.88	0	0
2024-3-17	17:02:27	2024-3-17 17:02	-0.766	2.389	2.934	-20.29	0	0	50	0	-1.31	37	292.21	289.97	0	0
2024-3-17	17:02:29	2024-3-17 17:02	-0.765	2.386	3.044	-20.34	0	0	50	0	-1.31	37	292.21	289.98	0	0
2024-3-17	17:02:31	2024-3-17 17:02	-0.764	2.386	2.965	-20.37	0	0	50	0	-1.44	37	292.05	289.82	0	0
2024-3-17	17:02:33	2024-3-17 17:02	-0.771	2.392	2.947	-20.3	0	0	50	0	-1.44	37	292.08	289.83	0	0
2024-3-17	17:02:35	2024-3-17 17:02	-0.767	2.398	3.017	-20.38	0	0	50	0	-1.44	37	292.11	289.87	0	0
2024-3-17	17:02:37	2024-3-17 17:02	-0.767	2.393	2.977	-20.44	0	0	50	0	-1.5	37	292.21	289.97	0	0
2024-3-17	17:02:39	2024-3-17 17:02	-0.769	2.391	2.999	-20.33	0	0	50	0	-1.5	37	292.17	289.92	0	0
2024-3-17	17:02:41	2024-3-17 17:02	-0.767	2.384	3.1	-20.32	0	0	50	0	-1.5	37	292.19	289.95	0	0
2024-3-17	17:02:43	2024-3-17 17:02	-0.768	2.391	2.962	-20.17	0	0	50	0	-1.5	37.06	292.17	289.93	0	0
2024-3-17	17:02:45	2024-3-17 17:02	-0.762	2.389	2.958	-20.3	0	0	50	0	-1.5	37.06	292.23	290	0	0
2024-3-17	17:02:47	2024-3-17 17:02	-0.763	2.388	2.949	-20.35	0	0	50	0	-1.62	37.06	291.95	289.72	0	0
2024-3-17	17:02:49	2024-3-17 17:02	-0.764	2.386	3.128	-20.38	0	0	50	0	-1.69	37.06	292.05	289.82	0	0
2024-3-17	17:02:51	2024-3-17 17:02	-0.766	2.387	2.981	-20.31	0	0	50	0	-1.69	37.06	292.02	289.78	0	0
2024-3-17	17:02:53	2024-3-17 17:02	-0.764	2.393	3.036	-20.22	0	0	50	0	-1.81	37.06	292.2	289.97	0	0
2024-3-17	17:02:55	2024-3-17 17:02	-0.764	2.387	2.935	-20.22	0	0	50	0	-1.69	37	292.18	289.95	0	0
2024-3-17	17:02:57	2024-3-17 17:02	-0.765	2.386	3.012	-20.4	0	0	50	0	-1.81	37	292.35	290.11	0	0
2024-3-17	17:02:59	2024-3-17 17:02	-0.764	2.388	3.07	-20.31	0	0	50	0	-1.81	37	292.19	289.96	0	0
2024-3-17	17:03:01	2024-3-17 17:03	-0.765	2.389	3.025	-20.37	0	0	50	0	-1.69	37	292.08	289.85	0	0
2024-3-17	17:03:03	2024-3-17 17:03	-0.768	2.399	2.97	-20.37	0	0	50	0	-1.94	37	291.86	289.62	0	0
2024-3-17	17:03:05	2024-3-17 17:03	-0.765	2.391	3.109	-20.35	0	0	50	0	-1.94	37.06	291.85	289.62	0	0
2024-3-17	17:03:07	2024-3-17 17:03	-0.768	2.396	3.08	-20.34	0	0	50	0	-1.94	37.06	291.85	289.61	0	0
2024-3-17	17:03:09	2024-3-17 17:03	-0.769	2.39	2.947	-20.36	0	0	50	0	-1.94	37.06	292.06	289.82	0	0
2024-3-17	17:03:11	2024-3-17 17:03	-0.766	2.388	3.087	-20.26	0	0	50	0	-2	37.06	292.19	289.96	0	0
2024-3-17	17:03:13	2024-3-17 17:03	-0.766	2.386	2.948	-20.24	0	0	50	0	-2	37.06	292.12	289.88	0	0
2024-3-17	17:03:15	2024-3-17 17:03	-0.767	2.392	2.881	-20.23	0	0	50	0	-2.12	37.06	291.92	289.68	0	0
2024-3-17	17:03:17	2024-3-17 17:03	-0.77	2.391	2.978	-20.38	0	0	50	0	-2.12	37.06	291.89	289.64	0	0
2024-3-17	17:03:19	2024-3-17 17:03	-0.767	2.391	2.886	-20.36	0	0	50	0	-2.12	37.06	291.82	289.58	0	0
2024-3-17	17:03:21	2024-3-17 17:03	-0.769	2.394	3.036	-20.39	0	0	50	0	-2.12	37.06	291.97	289.73	0	0
2024-3-17	17:03:23	2024-3-17 17:03	-0.768	2.391	3.037	-20.26	0	0	50	0	-2.31	37.06	291.92	289.68	0	0
2024-3-17	17:03:25	2024-3-17 17:03	-0.769	2.389	2.949	-20.41	0	0	50	0	-2.31	37.06	291.96	289.71	0	0
2024-3-17	17:03:27	2024-3-17 17:03	-0.77	2.387	2.905	-20.34	0	0	50	0	-2.31	37.06	291.94	289.69	0	0
2024-3-17	17:03:29	2024-3-17 17:03	-0.768	2.391	3.004	-20.39	0	0	50	0	-2.19	37	291.93	289.69	0	0
2024-3-17	17:03:31	2024-3-17 17:03	-0.771	2.401	3.094	-20.43	0	0	50	0	-2.31	37	291.8	289.55	0	0
2024-3-17	17:03:33	2024-3-17 17:03	-0.771	2.401	3.02	-20.36	0	0	50	0	-2.31	37	291.82	289.57	0	0
2024-3-17	17:03:35	2024-3-17 17:03	-0.77	2.397	3.021	-20.3	0	0	50	0	-2.44	37	291.81	289.56	0	0
2024-3-17	17:03:37	2024-3-17 17:03	-0.772	2.392	2.938	-20.44	0	0	50	0	-2.44	37	291.81	289.55	0	0
2024-3-17	17:03:39	2024-3-17 17:03	-0.774	2.394	2.946	-20.2	0	0	50	0	-2.44	37	291.9	289.64	0	0
2024-3-17	17:03:41	2024-3-17 17:03	-0.771	2.391	3.042	-20.28	0	0	50	0	-2.5	37	291.97	289.72	0	0
2024-3-17	17:03:43	2024-3-17 17:03	-0.772	2.39	2.925	-20.32	0	0	50	0	-2.5	37	291.92	289.67	0	0
2024-3-17	17:03:45	2024-3-17 17:03	-0.769	2.391	2.943	-20.36	0	0	50	0	-2.5	37	291.92	289.67	0	0
2024-3-17	17:03:47	2024-3-17 17:03	-0.775	2.392	2.939	-20.35	0	0	50	0	-2.5	37	291.88	289.61	0	0
2024-3-17	17:03:49	2024-3-17 17:03	-0.771	2.392	2.933	-20.32	0	0	50	0	-2.62	37	291.87	289.62	0	0
2024-3-17	17:03:51	2024-3-17 17:03	-0.77	2.394	2.962	-20.34	0	0	50	0	-2.69	37.06	291.91	289.67	0	0
2024-3-17	17:03:53	2024-3-17 17:03	-0.77	2.394	3.038	-20.23	0	0	50	0	-2.69	37.06	292.03	289.78	0	0
2024-3-17	17:03:55	2024-3-17 17:03	-0.768	2.39	3.005	-20.26	0	0	50	0	-2.69	37.06	292.02	289.78	0	0
2024-3-17	17:03:57	2024-3-17 17:03	-0.773	2.398	2.965	-20.36	0	0	50	0	-2.69	37.06	292.07	289.82	0	0
2024-3-17	17:03:59	2024-3-17 17:03	-0.769	2.395	2.914	-20.37	0	0	50	0	-2.69	37.06	292.06	289.81	0	0
2024-3-17	17:04:01	2024-3-17 17:04	-0.766	2.394	3.009	-20.3	0	0	50	0	-2.69	37.06	291.87	289.63	0	0
2024-3-17	17:04:03	2024-3-17 17:04	-0.771	2.391	2.941	-20.41	0	0	50	0	-2.81	37.06	291.94	289.69	0	0
2024-3-17	17:04:05	2024-3-17 17:04	-0.769	2.393	2.998	-20.35	0	0	50	0	-2.81	37.06	292.04	289.79	0	0
2024-3-17	17:04:07	2024-3-17 17:04	-0.772	2.395	2.948	-20.37	0	0	50	0	-2.81	37.06	292.07	289.82	0	0
2024-3-17	17:04:09	2024-3-17 17:04	-0.77	2.393	3.005	-20.46	0	0	50	0	-2.81	37.06	292.11	289.86	0	0
2024-3-17	17:04:11	2024-3-17 17:04	-0.775	2.391	3.056	-20.38	0	0	50	0	-2.94	37.06	292.18	289.91	0	0
2024-3-17	17:04:13	2024-3-17 17:04	-0.771	2.39	3.072	-20.23	0	0	50	0	-2.94	37.06	292.16	289.91	0	0
2024-3-17	17:04:15	2024-3-17 17:04	-0.77	2.393	2.924	-20.3	0	0	50	0	-3	37.06	292.04	289.79	0	0
2024-3-17	17:04:17	2024-3-17 17:04	-0.771	2.392	2.94	-20.45	0	0	50	0	-3	37.06	292.05	289.79	0	0
2024-3-17	17:04:19	2024-3-17 17:04	-0.771	2.397	2.972	-20.3	0	0	50	0	-3	37.06	291.98	289.72	0	0
2024-3-17	17:04:21	2024-3-17 17:04	-0.769	2.396	2.99	-20.34	0	0	50	0	-3	37.06	292.11	289.86	0	0
2024-3-17	17:04:23	2024-3-17 17:04	-0.773	2.391	2.992	-20.27	0	0	50	0	-3	37.06	292.27	290.01	0	0
2024-3-17	17:04:25	2024-3-17 17:04	-0.769	2.39	3.025	-20.33	0	0	50	0	-3	37.06	292.27	290.02	0	0
2024-3-17	17:04:27	2024-3-17 17:04	-0.768	2.388	2.934	-20.37	0	0	50	0	-3.12	37.06	292.17	289.93	0	0
2024-3-17	17:04:29	2024-3-17 17:04	-0.769	2.39	2.917	-20.37	0	0	50	0	-3.31	37.06	292.12	289.87	0	0
2024-3-17	17:04:31	2024-3-17 17:04	-0.768	2.392	2.995	-20.32	0	0	50	0	-3.44	37.06	291.96	289.72	0	0
2024-3-17	17:04:33	2024-3-17 17:04	-0.768	2.397	2.929	-20.36	0	0	50	0	-3.31	37.06	291.84	289.6	0	0
2024-3-17	17:04:35	2024-3-17 17:04	-0.77	2.393	2.997	-20.31	0	0	50	0	-3.19	37.06	291.85	289.6	0	0
2024-3-17	17:04:37	2024-3-17 17:04	-0.768	2.393	3.014	-20.46	0	0	50	0	-3.19	37.06	292.01	289.77	0	0
2024-3-17	17:04:39	2024-3-17 17:04	-0.768	2.395	2.984	-20.27	0	0	50	0	-3.31	37.06	292.08	289.84	0	0
2024-3-17	17:04:41	2024-3-17 17:04	-0.766	2.388	2.945	-20.29	0	0	50	0	-3.31	37.06	292.1	289.87	0	0
2024-3-17	17:04:43	2024-3-17 17:04	-0.765	2.388	3.041	-20.34	0	0	50	0	-3.31	37.06	291.93	289.69	0	0
2024-3-17	17:04:45	2024-3-17 17:04	-0.768	2.39	2.974	-20.29	0	0	50	0	-3.44	37.06	291.85	289.61	0	0
2024-3-17	17:04:47	2024-3-17 17:04	-0.768	2.39	2.992	-20.4	0	0	50	0	-3.5	37.06	291.75	289.51	0	0
2024-3-17	17:04:49	2024-3-17 17:04	-0.767	2.4	3.007	-20.43	0	0	50	0	-3.5	37.06	291.67	289.44	0	0
2024-3-17	17:04:51	2024-3-17 17:04	-0.767	2.393	2.97	-20.36	0	0	50	0	-3.62	37.06	291.8	289.56	0	0
2024-3-17	17:04:53	2024-3-17 17:04	-0.765	2.396	2.941	-20.38	0	0	50	0	-3.62	37.06	292	289.76	0	0
2024-3-17	17:04:55	2024-3-17 17:04	-0.766	2.385	2.977	-20.25	0	0	50	0	-3.62	37.06	291.99	289.76	0	0
2024-3-17	17:04:57	2024-3-17 17:04	-0.766	2.394	2.889	-20.46	0	0	50	0	-3.5	37.06	292.04	289.8	0	0
2024-3-17	17:04:59	2024-3-17 17:04	-0.765	2.397	3.066	-20.29	0	0	50	0	-3.5	37.06	291.88	289.65	0	0
2024-3-17	17:05:01	2024-3-17 17:05	-0.768	2.4	2.995	-20.33	0	0	50	0	-3.62	37.06	291.94	289.69	0	0
2024-3-17	17:05:03	2024-3-17 17:05	-0.765	2.392	3.027	-20.33	0	0	50	0	-3.62	37.06	292.05	289.82	0	0
2024-3-17	17:05:05	2024-3-17 17:05	-0.764	2.388	2.914	-20.24	0	0	50	0	-3.69	37.06	292.1	289.87	0	0
2024-3-17	17:05:07	2024-3-17 17:05	-0.765	2.392	2.976	-20.48	0	0	50	0	-3.69	37.06	292.15	289.91	0	0
2024-3-17	17:05:09	2024-3-17 17:05	-0.769	2.395	3.004	-20.28	0	0	50	0	-3.69	37.06	292.12	289.87	0	0
2024-3-17	17:05:11	2024-3-17 17:05	-0.768	2.389	3.024	-20.26	0	0	50	0	-3.81	37.06	292.11	289.87	0	0
2024-3-17	17:05:13	2024-3-17 17:05	-0.768	2.392	2.921	-20.23	0	0	50	0	-3.81	37.06	292.09	289.85	0	0
2024-3-17	17:05:15	2024-3-17 17:05	-0.769	2.387	2.897	-20.3	0	0	50	0	-3.69	37.06	292.18	289.93	0	0
2024-3-17	17:05:17	2024-3-17 17:05	-0.764	2.383	2.986	-20.34	0	0	50	0	-4	37.06	292.25	290.01	0	0
2024-3-17	17:05:19	2024-3-17 17:05	-0.765	2.392	2.978	-20.34	0	0	50	0	-4	37.06	292.05	289.82	0	0
2024-3-17	17:05:21	2024-3-17 17:05	-0.767	2.393	2.989	-20.35	0	0	50	0	-3.94	37.06	292.11	289.86	0	0
2024-3-17	17:05:23	2024-3-17 17:05	-0.768	2.39	3.146	-20.26	0	0	50	0	-3.94	37.06	292.12	289.88	0	0
2024-3-17	17:05:25	2024-3-17 17:05	-0.766	2.386	2.981	-20.27	0	0	50	0	-4.12	37.06	292.19	289.95	0	0
2024-3-17	17:05:27	2024-3-17 17:05	-0.769	2.388	2.928	-20.34	0	0	50	0	-4.12	37.06	292.25	290	0	0
2024-3-17	17:05:29	2024-3-17 17:05	-0.767	2.392	2.985	-20.27	0	0	50	0	-4.12	37.06	292.36	290.12	0	0
2024-3-17	17:05:31	2024-3-17 17:05	-0.768	2.389	2.963	-20.31	0	0	50	0	-4.12	37.06	292.28	290.03	0	0
2024-3-17	17:05:33	2024-3-17 17:05	-0.768	2.387	3.055	-20.24	0	0	50	0	-4.12	37.06	292.38	290.13	0	0
2024-3-17	17:05:35	2024-3-17 17:05	-0.77	2.39	2.993	-20.32	0	0	50	0	-4.19	37.06	292.46	290.21	0	0
2024-3-17	17:05:37	2024-3-17 17:05	-0.772	2.393	2.943	-20.38	0	0	50	0	-4.19	37.06	292.41	290.15	0	0
2024-3-17	17:05:39	2024-3-17 17:05	-0.767	2.4	2.83	-20.29	0	0	50	0	-4.44	37.06	292.34	290.1	0	0
2024-3-17	17:05:41	2024-3-17 17:05	-0.771	2.402	3.001	-20.36	0	0	50	0	-4.31	37.06	292.23	289.97	0	0
2024-3-17	17:05:43	2024-3-17 17:05	-0.769	2.398	3.059	-20.3	0	0	50	0	-4.31	37.06	292.18	289.93	0	0
2024-3-17	17:05:45	2024-3-17 17:05	-0.772	2.396	2.968	-20.31	0	0	50	0	-4.31	37.06	292.06	289.81	0	0
2024-3-17	17:05:47	2024-3-17 17:05	-0.768	2.395	3.037	-20.35	0	0	50	0	-4.31	37.06	291.97	289.73	0	0
2024-3-17	17:05:49	2024-3-17 17:05	-0.772	2.399	2.953	-20.25	0	0	50	0	-4.31	37.06	291.79	289.53	0	0
2024-3-17	17:05:51	2024-3-17 17:05	-0.768	2.391	2.966	-20.28	0	0	50	0	-4.31	37.06	291.81	289.57	0	0
2024-3-17	17:05:53	2024-3-17 17:05	-0.773	2.399	3.045	-20.22	0	0	50	0	-4.44	37.06	292.11	289.85	0	0
2024-3-17	17:05:55	2024-3-17 17:05	-0.773	2.391	2.961	-20.25	0	0	50	0	-4.5	37	292.22	289.96	0	0
2024-3-17	17:05:57	2024-3-17 17:05	-0.77	2.387	2.973	-20.31	0	0	50	0	-4.5	37	292.27	290.02	0	0
2024-3-17	17:05:59	2024-3-17 17:05	-0.773	2.395	2.925	-20.29	0	0	50	0	-4.62	37	292.05	289.79	0	0
2024-3-17	17:06:01	2024-3-17 17:06	-0.77	2.394	3.063	-20.32	0	0	50	0	-4.62	37	291.99	289.74	0	0
2024-3-17	17:06:03	2024-3-17 17:06	-0.771	2.394	3.018	-20.21	0	0	50	0	-4.62	37	291.86	289.61	0	0
2024-3-17	17:06:05	2024-3-17 17:06	-0.77	2.396	3.045	-20.23	0	0	50	0	-4.5	37	291.8	289.56	0	0
2024-3-17	17:06:07	2024-3-17 17:06	-0.77	2.39	2.958	-20.34	0	0	50	0	-4.69	37.06	291.89	289.64	0	0
2024-3-17	17:06:09	2024-3-17 17:06	-0.771	2.397	2.968	-20.38	0	0	50	0	-4.69	37.06	291.94	289.69	0	0
2024-3-17	17:06:11	2024-3-17 17:06	-0.769	2.397	3.06	-20.25	0	0	50	0	-4.81	37.06	292.1	289.85	0	0
2024-3-17	17:06:13	2024-3-17 17:06	-0.772	2.39	2.958	-20.24	0	0	50	0	-4.69	37.06	292.14	289.89	0	0
2024-3-17	17:06:15	2024-3-17 17:06	-0.772	2.387	2.965	-20.25	0	0	50	0	-4.81	37.06	292.34	290.08	0	0
2024-3-17	17:06:17	2024-3-17 17:06	-0.772	2.391	2.925	-20.32	0	0	50	0	-4.81	37.06	292.3	290.04	0	0
2024-3-17	17:06:19	2024-3-17 17:06	-0.77	2.395	2.927	-20.36	0	0	50	0	-4.94	37.06	292.2	289.95	0	0
2024-3-17	17:06:21	2024-3-17 17:06	-0.77	2.394	2.984	-20.23	0	0	50	0	-4.94	37.06	292.3	290.05	0	0
[truncated: 30,981 more rows]
